# Supplementary material for: iStable: off-the-shelf predictor integration for predicting protein stability changes
Source: BMC Bioinformatics. 2013 Jan 21;14(Suppl 2):S5. doi: 10.1186/1471-2105-14-S2-S5 (PMC3549852; doi:10.1186/1471-2105-14-S2-S5)
Supplement: Additional file 1 — M3131_Decreased and M3131_Increased show the integrated training data M3131 separated into positive (increasing stability) dataset and negative (decreasing stability) dataset. iStable_Comparison_results presents the different results of training conditions and comparisons of different predictors. [file 1471-2105-14-S2-S5-S1.zip]

Archive with 4 entries (4 files):
- M3131_Increased.xls
- M1311_trainingdata.txt
- M1820_trainingdata.txt
- M3131_Decreased.xls
