# Supplementary material for: iStable: off-the-shelf predictor integration for predicting protein stability changes
Source: BMC Bioinformatics. 2013 Jan 21;14(Suppl 2):S5. doi: 10.1186/1471-2105-14-S2-S5 (PMC3549852; doi:10.1186/1471-2105-14-S2-S5)
Supplement: Additional file 1 — M3131_Decreased and M3131_Increased show the integrated training data M3131 separated into positive (increasing stability) dataset and negative (decreasing stability) dataset. iStable_Comparison_results presents the different results of training conditions and comparisons of different predictors. [file 1471-2105-14-S2-S5-S1.zip › M3131_Increased.xls]

## Sheet: M3131_Increased
ID	Mutation	Temp	pH	ddG	RSA range	Secondary structure
1A5E	L37S	20	8.5	0.81	Partial	Other
1A5E	L121R	20	8.5	0.55	Partial	Other
1AEP	T28A	25	7.4	0.48	Buried	Other
1AJ3	H10A	25	7	0.5	Exposed	Other
1AJ3	S21A	25	7	0.5	Partial	Helix
1AJ3	E25A	25	7	0.1	Exposed	Helix
1AJ3	K26A	25	7	0	Buried	Helix
1AJ3	T40A	25	7	0.3	Partial	Helix
1AJ3	N44A	25	7	0.2	Buried	Helix
1AJ3	K47A	25	7	0.4	Partial	Helix
1AJ3	R51A	25	7	0.3	Partial	Helix
1AJ3	Q86A	25	7	0	Exposed	Helix
1AJ3	F91L	25	7	0.5	Buried	Helix
1AJ3	D93A	25	7	0.7	Partial	Helix
1AJ3	Q100A	25	7	0.4	Exposed	Helix
1AJ3	R105A	25	7	0	Exposed	Helix
1AMQ	C401A	25	7.5	1.06	Buried	Helix
1APS	Y11F	28	5.5	1.04	Buried	Sheet
1APS	Y25A	28	5.5	0.1	Buried	Helix
1ARR	Q9G	25	7.5	0.22	Exposed	Sheet
1ARR	R13G	25	7.5	0.27	Exposed	Sheet
1ARR	N34G	25	7.5	0.23	Partial	Helix
1AZP	V30I	50	7	0.7	Buried	Sheet
1B26	K193A	39	7	0.38	Buried	Helix
1BNI	K27A	25	6.3	0.44	Partial	Helix
1BNI	S57A	25	6.3	0.15	Exposed	Other
1BNI	R59A	25	6.3	0.64	Exposed	Other
1BOY	R200W	23	7.5	0.6	Partial	Other
1BTA	C40A	25	7	0.1	Buried	Helix
1BTA	K60L	25	8	0.55	Partial	Helix
1BTA	R75L	25	8	0.75	Exposed	Helix
1BTA	K78Q	25	8	0.38	Partial	Helix
1BVC	H93G	0	7	0.04	Partial	Helix
1C9O	F38W	25	7	0.24	Exposed	Other
1C9O	E50W	25	7	0.07	Partial	Sheet
1C9O	R56E	75	7	0.69	Exposed	Other
1CEY	D12A	25	7	2.5	Buried	Other
1CEY	D13A	25	7	2.7	Partial	Other
1CEY	F14N	25	7.5	2.64	Partial	Other
1CEY	A48G	25	8	0.06	Exposed	Other
1CEY	D57A	25	7	3.3	Buried	Other
1CEY	A80G	25	8	0.43	Exposed	Other
1CEY	A88G	25	8	0.04	Partial	Other
1CEY	A90G	25	8	0.35	Partial	Other
1CSP	M1R	70	7	1.75	Exposed	Other
1CSP	E3K	70	7	2.75	Partial	Sheet
1CSP	E3Q	55	7.5	1.14	Partial	Sheet
1CSP	N10D	55	7.5	0.38	Partial	Sheet
1CSP	E43S	70	7	0.29	Exposed	Other
1CSP	A46K	70	7	1.41	Buried	Sheet
1CSP	S48R	70	7	1.58	Partial	Sheet
1CSP	S48E	55	7.5	0.04	Partial	Sheet
1CSP	R56Q	55	7.5	0.28	Exposed	Other
1CSP	K65I	70	7	1.53	Partial	Sheet
1CSP	E66K	70	7	2.18	Partial	Other
1CUN	V163A	25	7	0.15	Buried	Helix
1CUN	G198A	25	7	0.45	Partial	Helix
1CUN	S201A	25	7	0.15	Exposed	Helix
1DKT	K11A	10	7.5	0.62	Partial	Other
1E65	V5A	25	7	0	Partial	Sheet
1E65	V95T	25	7	0.96	Buried	Sheet
1EY0	K6A	20	7	0.19	Exposed	Other
1EY0	K6G	20	7	0.25	Exposed	Other
1EY0	A17G	20	7	0.19	Buried	Sheet
1EY0	D19N	20	7	0.07	Buried	Other
1EY0	D21G	20	7	0.46	Buried	Other
1EY0	D21N	20	7	1.43	Buried	Other
1EY0	D21A	20	7	0.83	Buried	Other
1EY0	D21K	20	7	1.1	Buried	Other
1EY0	V23I	20	7	0.03	Buried	Sheet
1EY0	T33I	20	7	0.73	Partial	Sheet
1EY0	T33V	20	7	0.47	Partial	Sheet
1EY0	V39I	20	7	0.11	Buried	Sheet
1EY0	D40A	20	7	0.41	Partial	Sheet
1EY0	T41A	20	7	0.07	Buried	Other
1EY0	T41C	20	7	0.74	Buried	Other
1EY0	T41I	20	7	0.86	Buried	Other
1EY0	T41V	20	7	0.9	Buried	Other
1EY0	E43A	20	7	0.32	Partial	Other
1EY0	E43G	20	7	0.59	Partial	Other
1EY0	E43D	20	7	0.2	Partial	Other
1EY0	T44V	20	7	0.09	Partial	Other
1EY0	T44S	20	7	0.04	Partial	Other
1EY0	K45G	20	7	0.2	Exposed	Other
1EY0	K45A	20	7	0.19	Exposed	Other
1EY0	H46Y	40	5.4	0	Partial	Other
1EY0	K48A	20	7	0.09	Exposed	Other
1EY0	K48E	20	7	0.1	Exposed	Other
1EY0	K48G	20	7	0.24	Exposed	Other
1EY0	K49F	20	7	0.2	Exposed	Other
1EY0	G50A	20	7	0.16	Partial	Other
1EY0	V51I	20	7	0.09	Exposed	Other
1EY0	V51S	20	7	0.01	Exposed	Other
1EY0	V51T	20	7	0.2	Exposed	Other
1EY0	E57K	20	7	0.01	Exposed	Helix
1EY0	S59F	20	7	0.56	Partial	Helix
1EY0	S59A	20	7	0.62	Partial	Helix
1EY0	T62V	20	7	0.1	Buried	Helix
1EY0	K64A	20	7	0.16	Exposed	Helix
1EY0	K64Q	20	7	0	Exposed	Helix
1EY0	V66L	28.9	6.8	0.37	Buried	Helix
1EY0	K71F	20	7	0.04	Exposed	Other
1EY0	K78F	20	7	0.05	Exposed	Other
1EY0	T82I	20	7	0.51	Exposed	Sheet
1EY0	T82V	20	7	0.24	Exposed	Sheet
1EY0	K84E	20	7	0	Exposed	Other
1EY0	K84A	20	7	0.1	Exposed	Other
1EY0	G88A	20	7	0.19	Buried	Sheet
1EY0	A90V	20	7	0.04	Buried	Sheet
1EY0	V104I	20	7	0.27	Buried	Helix
1EY0	Q106A	20	7	0.25	Partial	Other
1EY0	A112G	20	7	0.2	Buried	Other
1EY0	Y113A	20	7	0.06	Exposed	Other
1EY0	Y113F	20	7	0.07	Exposed	Other
1EY0	Y113L	20	7	0.2	Exposed	Other
1EY0	V114A	20	7	0.14	Partial	Other
1EY0	K116A	20	7	0.69	Exposed	Other
1EY0	K116G	20	7	1.05	Exposed	Other
1EY0	K116F	20	7	0.21	Exposed	Other
1EY0	H124A	20	7	0.57	Exposed	Helix
1EY0	H124F	20	7	0.51	Exposed	Helix
1EY0	H124L	46.9	5.9	1.31	Exposed	Helix
1EY0	H124E	20	7	0.46	Exposed	Helix
1EY0	H124Q	20	7	0.69	Exposed	Helix
1EY0	K127E	20	7	0.13	Exposed	Helix
1EY0	K127A	20	7	0.24	Exposed	Helix
1EY0	K127Q	20	7	0.06	Exposed	Helix
1EY0	S128A	20	7	0.83	Buried	Helix
1EY0	K134A	20	7	0.12	Exposed	Helix
1EY0	N138G	20	7	0.59	Partial	Helix
1FKJ	T21V	25	7.5	0.56	Partial	Sheet
1FKJ	T27V	25	7.5	0.58	Buried	Sheet
1FKJ	W59L	25	7.5	2.35	Buried	Helix
1FKJ	W59F	25	7.5	2.72	Buried	Helix
1FNA	S85A	25	5	0.13	Partial	Other
1FNA	Y92F	25	5	0.13	Partial	Sheet
1FTG	E20K	37.8	7	1.16	Partial	Helix
1FTG	E40K	37.8	7	1.61	Exposed	Other
1FTG	D43A	34.6	7	0.07	Partial	Helix
1FTG	E61K	34.6	7	0.51	Exposed	Other
1FTG	E72K	37.8	7	1.41	Exposed	Other
1FTG	D75K	37.8	7	1.03	Exposed	Helix
1FTG	Q99A	34.6	7	1.59	Buried	Other
1FTG	T122S	34.6	7	0.03	Partial	Other
1FTG	D126K	37.8	7	0.81	Exposed	Other
1FVK	H32L	30	7	5.3	Exposed	Helix
1FVK	H32Y	30	7	6.8	Exposed	Helix
1FVK	H32S	30	7	5.2	Exposed	Helix
1G4I	F22A	30	8	0.25	Buried	Other
1G4I	F22Y	30	8	0.83	Buried	Other
1G4I	F22I	30	8	1.43	Buried	Other
1G4I	F106Y	30	8	0.07	Buried	Helix
1G4I	F106I	30	8	0.95	Buried	Helix
1H7M	D12A	25	7.4	0.24	Exposed	Helix
1H7M	R21A	25	7.4	0.07	Partial	Helix
1H7M	K22A	25	7.4	0.43	Exposed	Helix
1H7M	K33A	25	7.4	0.12	Exposed	Other
1H7M	R42A	25	7.4	0.33	Exposed	Other
1H7M	D44A	25	7.4	0.05	Partial	Helix
1H7M	D48A	25	7.4	0.36	Partial	Helix
1H7M	E50A	25	7.4	0.57	Partial	Helix
1H7M	R76A	25	7.4	0.19	Buried	Other
1HFZ	H32Y	56.2	7.4	0.07	Partial	Helix
1HFZ	L110H	56.2	7.4	1.39	Partial	Helix
1HFZ	L110R	56.2	7.4	0.43	Partial	Helix
1HFZ	K114N	56.2	7.4	2.66	Exposed	Other
1HK0	Q54A	37	7	0.5	Buried	Sheet
1HK0	V170A	37	7	1.3	Buried	Other
1HMK	T29V	25	7	2.26	Buried	Helix
1HMK	T29I	24.5	6.4	3.55	Buried	Helix
1HMK	A30T	24	6.1	0.48	Buried	Helix
1HMK	A30I	24	6.1	1.47	Buried	Helix
1HMK	V90A	25	7	0.9	Exposed	Helix
1HMS	K21I	37	8	0	Exposed	Helix
1HTI	Q179A	25	8	0.05	Exposed	Helix
1HTI	Q179D	25	8	0.75	Exposed	Helix
1HTI	K193A	25	8	0.5	Exposed	Helix
1HUU	S31T	63.9	7	0.41	Exposed	Helix
1HUU	M69I	63.9	7	0	Exposed	Other
1IET	D60R	25	7.2	0.14	Exposed	Other
1IFC	I23C	20	8.1	0.51	Buried	Other
1IFC	S53C	20	8.1	0.31	Buried	Other
1IFC	L72C	20	8.1	0.02	Buried	Other
1IFC	A104C	20	8.1	1.32	Buried	Sheet
1IHB	F71N	25	7.5	0.46	Buried	Other
1IMQ	V34L	10	6	0.33	Partial	Helix
1IMQ	E41V	10	6	0.89	Partial	Helix
1IMQ	V71I	10	6	0.07	Buried	Helix
1IO2	D7N	50	9	0.46	Buried	Sheet
1IO2	E8A	50	9	1.77	Buried	Sheet
1IO2	D105A	50	9	1.72	Buried	Sheet
1IO2	D135A	50	9	1.82	Buried	Helix
1IRO	V24I	107	9.1	0.36	Buried	Sheet
1IRO	I33L	107	9.1	0.76	Buried	Other
1K9Q	A20R	56.7	7	0.89	Partial	Sheet
1K9Q	L30Y	56.7	7	0.27	Buried	Sheet
1K9Q	D34T	56.7	7	0.37	Exposed	Other
1KDX	Y640F	25	6	0	Buried	Helix
1KFW	N197K	16	7.5	0.81	Exposed	Other
1KFW	G405Q	16	7.5	0.62	Partial	Other
1LNI	T5V	48.4	7	0	Exposed	Sheet
1LNI	T16V	48.4	7	0.3	Partial	Helix
1LNI	D25K	36.1	7	0.9	Exposed	Other
1LNI	Y30F	25	7	0.4	Partial	Other
1LNI	Q38A	51.9	6.3	0.74	Exposed	Other
1LNI	T67V	48.4	7	0	Partial	Other
1LNI	E74K	43.5	6.7	0.84	Exposed	Other
1LNI	D79A	49.1	6.8	2.48	Buried	Sheet
1LNI	D79F	49.1	6.8	2.73	Buried	Sheet
1LNI	D79I	52.6	7	2.85	Buried	Sheet
1LNI	D79L	52.6	7	2.65	Buried	Sheet
1LNI	D79R	52.6	7	2.7	Buried	Sheet
1LNI	D79Y	52.6	7	2.9	Buried	Sheet
1LNI	D79H	52.6	7	1.7	Buried	Sheet
1LNI	D79K	52.6	7	2.35	Buried	Sheet
1LNI	D79N	49.1	6.8	1.46	Buried	Sheet
1LNI	D79W	52.6	7	2.25	Buried	Sheet
1LNI	H85Q	51.9	6.3	0	Exposed	Other
1LNI	Q94K	47.5	6.8	0.56	Partial	Other
1LVE	M4L	25	7.5	1.04	Buried	Sheet
1LVE	S29N	25	7.5	0.39	Exposed	Other
1LVE	T94H	25	7.5	0.73	Exposed	Other
1LVE	S97T	25	7.5	0.13	Partial	Other
1LZ1	G48A	64.9	2.7	0.45	Exposed	Other
1LZ1	G129A	64.9	2.7	0.14	Exposed	Other
1MGR	Y33F	25	7	0.5	Partial	Other
1MGR	Y89F	25	7	0	Buried	Other
1MJC	Y42W	25	7	0.15	Partial	Other
1MJC	T68W	25	7	0.7	Partial	Sheet
1MSI	D36A	25	7	0.3	Buried	Helix
1N0J	Y34F	88.9	7.8	4.75	Buried	Helix
1N0J	Q143N	88.9	7.8	1.04	Buried	Other
1OH0	Y32F	25	7	0.2	Buried	Sheet
1OIA	Y31F	22	7	0	Partial	Helix
1OIA	Y78F	22	7	0	Buried	Other
1PDO	W12F	22	7.4	1.79	Exposed	Other
1QLP	A31L	25	6.5	0.9	Buried	Helix
1QLP	A31I	25	6.5	0.9	Buried	Helix
1QLP	A31V	25	6.5	0.6	Buried	Helix
1QLP	F51C	23	6.5	3.01	Buried	Sheet
1QLP	F51L	25	6.5	2.1	Buried	Sheet
1QLP	T59A	25	6.5	1	Buried	Helix
1QLP	T68A	25	6.5	1	Buried	Other
1QLP	A70G	25	6.5	1.6	Exposed	Helix
1QLP	V145I	25	6.5	0.2	Buried	Sheet
1QLP	Y160W	25	7.8	1.18	Buried	Helix
1QLP	V173I	25	6.5	0.5	Buried	Other
1QLP	A183I	25	6.5	1.8	Buried	Sheet
1QLP	A183V	25	6.5	3.8	Buried	Sheet
1QLP	A183F	25	6.5	1.5	Buried	Sheet
1QLP	A183L	25	6.5	1.4	Buried	Sheet
1QLP	W238F	25	7.8	0.98	Partial	Sheet
1QLP	A248I	25	6.5	2.2	Buried	Sheet
1QLP	A248V	25	6.5	2.3	Buried	Sheet
1QLP	A248F	25	6.5	1.8	Buried	Sheet
1QLP	A248L	25	6.5	0.35	Buried	Sheet
1QLP	A284I	25	6.5	0	Buried	Sheet
1QLP	A284V	25	6.5	0.8	Buried	Sheet
1QLP	V321I	25	6.5	0.6	Buried	Other
1QLP	K331I	25	7.8	0.84	Buried	Sheet
1QLP	K331V	25	7.8	0.89	Buried	Sheet
1QLP	K331F	25	7.8	1.75	Buried	Sheet
1QLP	V364I	25	6.5	0.4	Buried	Sheet
1QLP	M374I	25	6.5	2.3	Buried	Sheet
1QLP	S381A	25	6.5	1	Buried	Other
1QLP	K387R	25	6.5	1	Buried	Sheet
1RG8	H21Y	34.5	7.3	0.79	Buried	Sheet
1RG8	L44F	34.5	7.3	0.59	Buried	Sheet
1RG8	H93G	28.6	6.6	1.34	Exposed	Other
1RG8	H93N	24.9	6.6	0.19	Exposed	Other
1RG8	H102Y	34.5	7.3	0.39	Buried	Other
1RG8	N106G	24.9	6.6	0.16	Partial	Other
1RG8	F108Y	34.5	7.3	0.49	Buried	Sheet
1RHG	G26A	25	7	1.93	Buried	Helix
1RHG	G28A	25	7	2.35	Buried	Helix
1RHG	E33A	25	5.9	0.31	Partial	Helix
1RHG	G73A	25	7	0.89	Exposed	Helix
1RHG	G149A	25	7	1.38	Buried	Helix
1RHG	G150A	25	7	1.94	Buried	Helix
1RIS	Y33A	25	8	0.41	Buried	Other
1RN1	D49F	52.7	7	0.1	Exposed	Other
1RN1	D49Y	52.4	7	0	Exposed	Other
1RN1	D49A	37.3	6.3	0.5	Exposed	Other
1RTB	S123A	62	7.1	0.69	Partial	Sheet
1SAK	E336A	25	7	0.4	Exposed	Helix
1SAK	K351A	25	7	0.57	Partial	Helix
1SHF	E107D	25	8	0.68	Buried	Other
1SHF	S124K	25	8	0.11	Buried	Sheet
1SHG	D48G	24.9	2.9	0.82	Exposed	Other
1TEN	I809V	25	5	0.02	Buried	Sheet
1TEN	E887A	25	5	1.55	Partial	Sheet
1UBQ	K6Q	25	5	0.26	Exposed	Sheet
1UBQ	K6E	25	5	0.53	Exposed	Sheet
1UBQ	R42E	25	5	1.63	Partial	Sheet
1UBQ	F45W	25	5	0.46	Buried	Sheet
1UBQ	H68Q	25	5	0.55	Partial	Sheet
1UBQ	H68E	25	5	0.77	Partial	Sheet
1UZC	T13S	9.9	5.7	0.1	Exposed	Other
1UZC	K26A	9.9	5.7	0.11	Exposed	Helix
1UZC	S32A	9.9	5.7	0	Partial	Other
1UZC	W36F	9.9	5.7	0.3	Buried	Helix
1UZC	Q60A	9.9	5.7	0.31	Exposed	Helix
1UZC	V67G	9.9	5.7	0	Exposed	Helix
1UZC	V67A	9.9	5.7	0.51	Exposed	Helix
1WQ5	F22L	25	7.8	1.4	Buried	Sheet
1WQ5	E49A	25	7.8	0.41	Buried	Sheet
1WQ5	E49D	25	7.8	0.07	Buried	Sheet
1WQ5	E49I	25	7.8	3.79	Buried	Sheet
1WQ5	E49L	25	7.8	3.67	Buried	Sheet
1WQ5	E49V	25	7.4	2.43	Buried	Sheet
1WQ5	E49Y	25	7.4	0.41	Buried	Sheet
1WQ5	E49C	25	7.8	1.33	Buried	Sheet
1WQ5	E49F	25	7.8	1.15	Buried	Sheet
1WQ5	E49H	25	7.8	1.51	Buried	Sheet
1WQ5	E49K	25	7.8	0.42	Buried	Sheet
1WQ5	E49M	25.1	7.4	3.13	Buried	Sheet
1WQ5	E49T	25	7.8	0.16	Buried	Sheet
1WQ5	G211E	33.2	7.8	1.1	Buried	Sheet
1WQ5	G211V	25	7.8	1.05	Buried	Sheet
1WQ5	G234K	25	7.8	0.2	Buried	Other
1WQ5	G234D	25	7.8	3.4	Buried	Other
1YU5	H41Y	25	5.6	1.11	Buried	Helix
1YYJ	E18A	25	5	1.3	Partial	Helix
1YYJ	Y101A	25	5	0.52	Buried	Helix
1ZNJ	S9D	25	8	0.06	Exposed	Helix
1ZNJ	H10E	25	8	1.11	Exposed	Helix
1ZNJ	H10D	24	7.2	0.76	Exposed	Helix
1ZNJ	H10T	25	8	0.03	Exposed	Helix
1A23	H32L	30	7	4.6	Partial	Helix
1A23	H32S	30	7	5.2	Partial	Helix
1A23	H32Y	30	7	0.5	Partial	Helix
1AAR	K6E	25	5	0.53	Partial	Sheet
1AAR	K6Q	25	5	0.26	Partial	Sheet
1AAR	F45W	25	5	0.32	Buried	Sheet
1AAR	H68E	25	5	0.77	Partial	Sheet
1AAR	H68Q	25	5	0.55	Partial	Sheet
1AAR	R42E	25	5	1.63	Partial	Sheet
1ARR	P8L	25	7.5	2.49	Partial	Other
1AYF	C95S	37	8.5	0.96	Partial	Sheet
1AYF	D76E	37	8.5	0.45	Exposed	Helix
1AYF	T54S	37	8.5	0.05	Partial	Other
1BNI	T6D	25	6.3	0.11	Exposed	Other
1BNI	D12A	25	6.3	0.43	Exposed	Helix
1BNI	D44E	25	6.3	0.1	Exposed	Helix
1BNI	E29Q	25	6.3	0	Partial	Helix
1BNI	G65S	25	6.3	0.5	Exposed	Other
1BNI	K19R	25	6.3	0.2	Partial	Other
1BNI	K66A	25	6.3	0.2	Exposed	Other
1BNI	N58D	25	6.3	0.5	Buried	Other
1BNI	Q15I	25	6.3	1	Partial	Helix
1BNI	Q31A	25	6.3	0.1	Exposed	Helix
1BNI	S28A	25	6.3	0.41	Exposed	Helix
1BNI	S28E	25	6.3	0.4	Exposed	Helix
1BNI	T79V	25	6.3	0.3	Exposed	Other
1BNI	Y24F	25	6.3	0	Buried	Sheet
1BNI	K108R	25	6.3	0.9	Exposed	Sheet
1BNI	Y103F	25	6.3	0	Partial	Other
1BPI	D3A	39	7	0.2	Exposed	Helix
1BPI	K26A	39	7	0	Exposed	Other
1BPI	K46A	39	7	0.1	Exposed	Other
1BPI	L29A	39	7	0	Exposed	Sheet
1BPI	R39A	39	7	0	Exposed	Other
1BPI	T11A	39	7	0	Partial	Other
1BTA	C82A	25	7.4	0.48	Partial	Other
1BVC	Q8A	4	4.2	1.07	Partial	Helix
1BVC	I28V	76.5	11	0	Buried	Helix
1BVC	L29M	76.5	11	0.1	Buried	Helix
1BVC	L69I	76.5	11	0	Buried	Helix
1BVC	L69M	76.5	11	0	Buried	Helix
1BVC	P88A	82.2	9.6	0.6	Exposed	Helix
1BVC	V66A	82.2	9.6	0.8	Partial	Helix
1BVC	E109A	4	4.2	0.36	Exposed	Helix
1BVC	G129A	82.2	9.6	1.1	Partial	Helix
1BVC	H116A	82.2	9.6	0.2	Partial	Helix
1BVC	I142L	76.5	11	0.6	Buried	Helix
1BVC	I142M	76.5	11	0.9	Buried	Helix
1BVC	K140A	4	4.2	0.6	Exposed	Helix
1C2R	K32E	25	7.5	0.2	Exposed	Other
1C9O	Q2L	70	7	0.55	Partial	Sheet
1C9O	N11S	70	7	0.33	Exposed	Other
1C9O	S24D	70	7	0.22	Exposed	Sheet
1C9O	T31S	70	7	0.19	Partial	Helix
1CAH	W5F	23	7.5	0.1	Partial	Other
1CAH	W16F	23	7.5	0.3	Buried	Helix
1CAH	C205S	23	7.5	0.1	Buried	Sheet
1CSP	E3L	70	7	0.41	Partial	Sheet
1CSP	E3R	70	7	0.77	Partial	Sheet
1CSP	E66L	70	7	1.44	Partial	Other
1CSP	F38A	60	7	0.31	Exposed	Other
1CYO	F35Y	66.2	7	0.79	Buried	Other
1EM7	I6N	25	5.2	2.07	Partial	Sheet
1EM7	I6T	25	5.2	2	Partial	Sheet
1EM7	T53F	25	5.2	4.61	Partial	Sheet
1EM7	T53I	25	5.2	3.3	Partial	Sheet
1EM7	T53V	25	5.2	2.8	Partial	Sheet
1EM7	T53Y	25	5.2	4.1	Partial	Sheet
1G6N	S128P	20	7.9	0.14	Buried	Helix
1HFY	A30I	20	2	0.3	Buried	Helix
1HFY	A30T	20	2	0.06	Buried	Helix
1HFY	T29I	20	2	0.12	Buried	Helix
1HFY	T33I	20	2	0.18	Buried	Helix
1HUE	M69I	63.9	7	0	Partial	Sheet
1HUE	S31T	63.9	7	0.41	Partial	Helix
1IGV	D19N	25	7	0.74	Partial	Other
1IGV	E17Q	25	7	0.38	Exposed	Other
1IGV	E26Q	25	7	0.09	Exposed	Helix
1IOB	K97V	25	6.5	0.8	Partial	Helix
1LZ1	V2I	64.9	2.7	1.1	Exposed	Sheet
1LZ1	A47P	68.8	2.8	0.1	Exposed	Other
1LZ1	A92S	64.9	2.7	0.81	Buried	Helix
1LZ1	A96M	64.9	2.7	0.02	Buried	Helix
1LZ1	I59L	64.9	2.7	0	Buried	Sheet
1LZ1	Q58A	64.9	2.7	0.91	Buried	Other
1LZ1	Q58G	64.9	2.7	1.87	Buried	Other
1LZ1	R21A	64.9	2.7	1.32	Exposed	Other
1LZ1	R21G	64.9	2.7	1.15	Exposed	Other
1LZ1	R50A	64.9	2.7	0.43	Exposed	Other
1LZ1	R50G	64.9	2.7	0.26	Exposed	Other
1LZ1	V74I	64.9	2.7	0.45	Exposed	Other
1LZ1	V74L	64.9	2.7	0.19	Exposed	Other
1LZ1	V74M	64.9	2.7	0.65	Exposed	Other
1LZ1	Y45F	64.9	2.7	0.07	Exposed	Sheet
1LZ1	D120N	65	4.5	0.05	Exposed	Other
1LZ1	N118A	64.9	2.7	0.19	Exposed	Other
1LZ1	N118G	64.9	2.7	0.05	Exposed	Other
1LZ1	V110A	49.2	2.7	0.07	Exposed	Helix
1LZ1	V110D	64.9	2.7	0.17	Exposed	Helix
1LZ1	V110G	64.9	2.7	0.48	Exposed	Helix
1LZ1	V110I	64.9	2.7	0.86	Exposed	Helix
1LZ1	V110L	64.9	2.7	0.07	Exposed	Helix
1LZ1	V110M	64.9	2.7	0.53	Exposed	Helix
1LZ1	V110N	64.9	2.7	0.07	Exposed	Helix
1LZ1	V110P	68.8	2.8	0.5	Exposed	Helix
1LZ1	V110R	64.9	2.7	0.89	Exposed	Helix
1MBG	V103I	25	7.5	0.69	Buried	Helix
1MBG	V103L	25	7.5	2.44	Buried	Helix
1OTR	E34C	65	3	0.91	Partial	Helix
1OTR	E34G	65	3	1.39	Partial	Helix
1OTR	E34I	65	3	1.65	Partial	Helix
1OTR	E34L	65	3	1.36	Partial	Helix
1OTR	E34S	65	3	0.12	Partial	Helix
1OTR	E34T	65	3	1.51	Partial	Helix
1OTR	E34W	65	3	1.32	Partial	Helix
1PGA	D47A	25	7	0.36	Exposed	Other
1PGA	T53C	60	5.2	0.78	Partial	Sheet
1PGA	T53E	60	5.2	0.23	Partial	Sheet
1PGA	T53F	60	5.2	1.08	Partial	Sheet
1PGA	T53H	60	5.2	0.37	Partial	Sheet
1PGA	T53I	60	5.2	1.25	Partial	Sheet
1PGA	T53K	60	5.2	0.35	Buried	Sheet
1PGA	T53L	60	5.2	0.45	Partial	Sheet
1PGA	T53M	60	5.2	0.9	Partial	Sheet
1PGA	T53N	60	5.2	0.52	Partial	Sheet
1PGA	T53Q	60	5.2	0.38	Partial	Sheet
1PGA	T53R	60	5.2	0.4	Partial	Sheet
1PGA	T53S	60	5.2	0.87	Partial	Sheet
1PGA	T53V	60	5.2	0.94	Partial	Sheet
1PGA	T53W	60	5.2	1.04	Partial	Sheet
1PGA	T53Y	60	5.2	1.63	Partial	Sheet
1POH	K49A	25	7	1.6	Partial	Helix
1POH	K49D	25	7	1.8	Partial	Helix
1POH	K49E	25	7	2.1	Partial	Helix
1POH	K49G	25	7	1.2	Partial	Helix
1POH	K49M	25	7	1	Partial	Helix
1POH	K49N	25	7	0.4	Partial	Helix
1POH	K49Q	25	7	1.5	Partial	Helix
1POH	K49S	25	7	1.2	Partial	Helix
1POH	S46D	30	7	1.5	Partial	Other
1POH	S46N	30	7	0.5	Partial	Other
1RN1	A21N	0	2.5	0.34	Exposed	Helix
1RN1	D49H	25	7	1.1	Exposed	Other
1RN1	N36A	25	7	0.03	Partial	Other
1RN1	Q25K	25	7	0.94	Exposed	Helix
1RN1	S17A	25	7	0.67	Exposed	Helix
1RN1	Y24W	25	6	1.24	Buried	Helix
1RN1	Y42F	25	7	1.14	Buried	Sheet
1RN1	Y45W	25	6	0.74	Exposed	Other
1ROP	D30A	69	7	0.3	Exposed	Other
1ROP	D30C	69	7	0.8	Exposed	Other
1ROP	D30E	69	7	1	Exposed	Other
1ROP	D30G	69	7	2	Exposed	Other
1ROP	D30H	69	7	0.9	Exposed	Other
1ROP	D30K	69	7	0.9	Exposed	Other
1ROP	D30M	69	7	0.6	Exposed	Other
1ROP	D30N	69	7	0.8	Exposed	Other
1ROP	D30Q	69	7	1.8	Exposed	Other
1ROP	D30R	69	7	0.8	Exposed	Other
1ROP	D30S	69	7	1	Exposed	Other
1ROP	D30Y	69	7	0.2	Exposed	Other
1RTB	H119A	25	6	0.2	Partial	Sheet
1RX4	L28R	15	7.8	0.5	Exposed	Helix
1RX4	V88A	20	7.2	0.2	Partial	Other
1SHG	K18F	24.85	7	2.33	Exposed	Other
1SHG	K59F	24.85	7	2.51	Exposed	Sheet
1SHG	K59Y	24.85	7	0.84	Exposed	Sheet
1SHG	Y13F	25	7	0.03	Exposed	Other
1SHG	Y57F	25	7	0.07	Partial	Helix
1STN	G88V	51.4	7	0.5	Buried	Sheet
1STN	H46Y	40	5.38	0	Partial	Sheet
1STN	V66L	51.4	7	0.8	Buried	Helix
1STN	H124L	51.4	7	1.3	Exposed	Helix
1SUP	M50F	58.8	8	0.48	Buried	Other
1SUP	N76D	58.8	8	0.45	Exposed	Other
1SUP	G169A	58.8	8	0.3	Buried	Other
1SUP	N218S	58.8	8	1.07	Exposed	Other
1SUP	Q206C	58.8	8	1.25	Partial	Sheet
1SUP	Y217K	58.8	8	0.72	Partial	Sheet
1TPK	V65I	64.3	4.5	0.3	Buried	Sheet
1VQB	A86V	25	7	0.5	Exposed	Other
1VQB	E30F	25	7	2.1	Buried	Sheet
1VQB	E30M	25	7	0.7	Buried	Sheet
1VQB	F73W	25	7	0.8	Exposed	Other
1VQB	H64C	25	7	0.5	Partial	Other
1VQB	K24V	25	7	0.8	Exposed	Other
1VQB	K69M	25	7	0.2	Partial	Sheet
1VQB	L28V	25	7	1.1	Partial	Sheet
1VQB	L32W	25	7	2.8	Partial	Sheet
1VQB	L32Y	25	7	1	Partial	Sheet
1VQB	M77C	25	7	0	Partial	Sheet
1VQB	M77I	25	7	1.6	Partial	Sheet
1VQB	M77V	25	7	1.2	Partial	Sheet
1VQB	T48V	25	7	0	Buried	Sheet
1VQB	T62V	25	7	1.3	Partial	Sheet
1YCC	K73V	25	4.5	0.1	Exposed	Helix
1YCC	N52A	26.85	4.6	0.63	Buried	Helix
1YCC	N52I	26.85	4.6	2.56	Buried	Helix
1YCC	N52L	26.85	4.6	2.25	Buried	Helix
1YCC	N52Q	26.85	4	0.74	Buried	Helix
1YCC	N52V	26.85	4.6	1.67	Buried	Helix
1YCC	C102A	46.5	6	2.9	Buried	Other
1YCC	C102S	46.5	6	2.8	Buried	Other
1YCC	C102T	57.1	6	5.7	Buried	Other
2ABD	D21A	5	5.3	0.42	Buried	Helix
2ABD	K52M	5	5.3	0.18	Partial	Helix
2ABD	K54M	5	5.3	0.27	Partial	Helix
2ABD	Y73F	5	5.3	0.27	Buried	Helix
2AFG	L44P	40.05	6.6	0.69	Buried	Sheet
2CI2	I49V	25	6.3	0.08	Partial	Sheet
2CI2	I76V	25	6.3	0.21	Buried	Sheet
2CI2	K30A	25	6.25	0.42	Partial	Other
2CI2	K37A	25	6.25	0.21	Exposed	Helix
2CI2	K72N	25	6.25	0	Exposed	Other
2CI2	T55A	25	6.25	0.23	Partial	Other
2CI2	T58D	25	6.3	0.04	Exposed	Other
2HPR	G49A	25	7	0.8	Partial	Helix
2HPR	G49E	25	7	1.4	Partial	Helix
2LZM	I3L	64.7	6.5	0.4	Buried	Helix
2LZM	A41D	65.15	5.4	0.29	Partial	Helix
2LZM	A41V	66.51	5.4	0.3	Partial	Helix
2LZM	A82P	64.7	6.5	0.8	Exposed	Other
2LZM	A93P	64.7	6.5	0.1	Exposed	Helix
2LZM	A93T	65.15	5.4	0.06	Exposed	Helix
2LZM	C54T	65.5	6	1.36	Buried	Other
2LZM	D20N	65.1	5.4	1.3	Partial	Other
2LZM	D20S	65.1	5.4	0.7	Partial	Other
2LZM	D20T	65.1	5.4	0.9	Partial	Other
2LZM	E11A	66.48	5.4	1.1	Buried	Helix
2LZM	E11F	66.48	5.4	1.7	Buried	Helix
2LZM	E11H	65.1	5.4	0.1	Buried	Helix
2LZM	E11M	66.48	5.4	1.6	Buried	Helix
2LZM	E22K	65.15	5.4	0.57	Partial	Other
2LZM	E45A	62.2	6.7	0.01	Partial	Helix
2LZM	G30A	66.48	5.4	0.1	Partial	Other
2LZM	G77A	64.7	6.5	0.4	Buried	Helix
2LZM	K16E	66.7	5.3	0.5	Exposed	Sheet
2LZM	K60P	64.7	6.5	0	Exposed	Helix
2LZM	N40A	62.2	6.7	0.32	Exposed	Helix
2LZM	N40D	65.15	5.4	0.44	Exposed	Helix
2LZM	S38D	66.1	6.9	0.6	Partial	Other
2LZM	S38N	62.4	6.7	0	Partial	Other
2LZM	S44A	62.2	6.7	0.34	Exposed	Helix
2LZM	S44E	51.68	3.01	0	Exposed	Helix
2LZM	S44F	51.68	3.01	0.06	Exposed	Helix
2LZM	S44H	51.68	3.01	0.04	Exposed	Helix
2LZM	S44I	51.68	3.01	0.31	Exposed	Helix
2LZM	S44K	51.68	3.01	0.2	Exposed	Helix
2LZM	S44L	51.68	3.01	0.39	Exposed	Helix
2LZM	S44M	51.68	3.01	0.33	Exposed	Helix
2LZM	S44Q	51.68	3.01	0.27	Exposed	Helix
2LZM	S44R	51.68	3.01	0.24	Exposed	Helix
2LZM	S44T	51.68	3.01	0.01	Exposed	Helix
2LZM	S44V	51.68	3.01	0.1	Exposed	Helix
2LZM	S44W	51.68	3.01	0.05	Exposed	Helix
2LZM	S44Y	51.68	3.01	0.19	Exposed	Helix
2LZM	T26S	65.15	5.4	0.57	Buried	Sheet
2LZM	E108V	65.2	5.4	0.7	Partial	Helix
2LZM	E128A	40.8	2	0.16	Partial	Helix
2LZM	F153L	64.88	5.7	0.3	Buried	Helix
2LZM	G113A	64.7	6.5	0.3	Exposed	Other
2LZM	G113E	65.15	5.4	0.3	Exposed	Other
2LZM	M106L	47	3	0.5	Partial	Helix
2LZM	M120L	47	3	0.5	Buried	Helix
2LZM	N116A	51.65	3.01	0.17	Exposed	Helix
2LZM	N116D	66.1	5.7	0.6	Exposed	Helix
2LZM	N132F	66.48	5.4	1.3	Partial	Helix
2LZM	N132I	66.48	5.4	1.2	Partial	Helix
2LZM	N132M	66.48	5.4	1.5	Partial	Helix
2LZM	N144D	66.1	6.9	0.5	Exposed	Helix
2LZM	N144E	64.5	6.5	0.5	Exposed	Helix
2LZM	N144H	62.4	6.7	0.3	Exposed	Helix
2LZM	Q123E	64.5	6.5	0.4	Exposed	Helix
2LZM	R119M	66.1	5.7	0.1	Exposed	Helix
2LZM	S117A	51.65	3.01	1.27	Buried	Helix
2LZM	S117F	66.48	5.4	1.1	Buried	Helix
2LZM	S117I	66.48	5.4	1.7	Buried	Helix
2LZM	S117V	66.48	5.4	2	Buried	Helix
2LZM	T109D	62.4	6.7	0.6	Exposed	Helix
2LZM	T109N	62.4	6.7	0.1	Exposed	Helix
2LZM	T115E	66.1	6.5	0.3	Exposed	Helix
2LZM	T151S	65.15	5.4	0.39	Partial	Helix
2LZM	T152V	59	5.4	0.2	Buried	Helix
2LZM	T157R	53.6	3	0.3	Partial	Other
2LZM	V131A	66.51	5.4	0.39	Exposed	Helix
2LZM	V131D	53.08	3.01	0.08	Exposed	Helix
2LZM	V131E	53.08	3.01	0.2	Exposed	Helix
2LZM	V131I	53.08	3.01	0.16	Exposed	Helix
2LZM	V131L	53.08	3.01	0.09	Exposed	Helix
2LZM	V131M	53.08	3.01	0.12	Exposed	Helix
2RN2	A24V	52.7	5.5	0.88	Buried	Sheet
2RN2	A52C	53	3.2	0.8	Buried	Helix
2RN2	A52F	53	3.2	0.5	Buried	Helix
2RN2	A52I	53	3.2	1.9	Buried	Helix
2RN2	A52L	53	3.2	1.3	Buried	Helix
2RN2	A52M	53	3.2	0.5	Buried	Helix
2RN2	A52V	53	3.2	1.7	Buried	Helix
2RN2	D10A	47	9	4	Buried	Sheet
2RN2	D10E	47	9	1	Buried	Sheet
2RN2	D10H	47	9	2.4	Buried	Sheet
2RN2	D10N	47	9	2	Buried	Sheet
2RN2	D10S	47	9	2.7	Buried	Sheet
2RN2	D70A	47	9	1.1	Partial	Other
2RN2	D70E	47	9	0.1	Partial	Other
2RN2	D70N	47	9	1.6	Partial	Other
2RN2	E48Q	47	9	0.3	Buried	Helix
2RN2	G23A	52.7	5.5	0.5	Buried	Sheet
2RN2	H62P	52.5	5.5	1.1	Exposed	Other
2RN2	H62R	52.7	5.5	0.36	Exposed	Other
2RN2	K91R	49.8	5.5	0	Partial	Sheet
2RN2	K95A	49.8	5.5	0.1	Exposed	Other
2RN2	K95G	49.8	5.5	1.9	Exposed	Other
2RN2	K95N	52.7	5.5	0.88	Exposed	Other
2RN2	Q76L	50.1	3	0.24	Partial	Helix
2RN2	Q80L	50.1	3	0.3	Exposed	Helix
2RN2	R41C	52.7	5.5	0.44	Exposed	Sheet
2RN2	S68V	49.8	3	0.6	Buried	Sheet
2RN2	V74I	52	5.5	0.6	Buried	Helix
2RN2	V74L	52.5	5.5	0.9	Buried	Helix
2RN2	A125T	52	5.5	0	Exposed	Other
2RN2	D134A	53.1	5.5	1.51	Partial	Helix
2RN2	D134E	53.1	5.5	0.86	Partial	Helix
2RN2	D134H	53.1	5.5	1.94	Partial	Helix
2RN2	D134I	53.1	5.5	1.27	Partial	Helix
2RN2	D134L	53.1	5.5	1.51	Partial	Helix
2RN2	D134N	53.1	5.5	0.89	Partial	Helix
2RN2	D134Q	53.1	5.5	1.32	Partial	Helix
2RN2	D134S	53.1	5.5	1.08	Partial	Helix
2RN2	D134T	53.1	5.5	1.08	Partial	Helix
2RN2	D134V	53.1	5.5	1.12	Partial	Helix
2RN2	E119V	52.7	5.5	0.74	Partial	Sheet
2RN2	K117R	52.7	5.5	0.03	Exposed	Sheet
3MBP	D55N	25	7.6	0	Partial	Other
3MBP	T345I	25	7.6	0.7	Partial	Helix
3SSI	M73A	53.36	7	0.55	Exposed	Other
3SSI	M73D	53.36	7	1.6	Exposed	Other
3SSI	M73E	53.36	7	1.05	Exposed	Other
3SSI	M73K	53.36	7	0.35	Exposed	Other
3SSI	M103L	82.21	7	0.15	Buried	Helix
451C	F7A	50.4	5	1.1	Buried	Helix
451C	E43Y	50.4	5	0.6	Exposed	Helix
451C	F34Y	50.4	5	1.9	Buried	Helix
451C	Q37R	50.4	5	0.5	Exposed	Other
451C	V13M	50.4	5	0.4	Partial	Helix
451C	V78I	50.4	5	1	Buried	Helix
4LYZ	A31I	74	6.4	1.4	Buried	Helix
4LYZ	A31V	74	6.4	1.2	Buried	Helix
4LYZ	F34Y	74	6.4	0.19	Partial	Helix
4LYZ	H15L	74	6.4	0.76	Partial	Other
4LYZ	M12F	66	2.7	0.28	Buried	Helix
4LYZ	R73K	74	6.4	0.23	Exposed	Other
4LYZ	S91T	74	6.4	0.99	Buried	Helix
4LYZ	D101A	74	6.4	0.76	Exposed	Other
4LYZ	D101E	74	6.4	0	Exposed	Other
4LYZ	D101F	74	6.4	0.72	Exposed	Other
4LYZ	D101G	74	6.4	0.45	Exposed	Other
4LYZ	D101K	74	6.4	0.19	Exposed	Other
4LYZ	D101N	74	6.4	0.04	Exposed	Other
4LYZ	D101R	74	6.4	0.27	Exposed	Other
4LYZ	D101S	74	6.4	0.87	Exposed	Other
4LYZ	G102A	65.6	2.7	0.02	Exposed	Other
4LYZ	G102R	74	6.4	0.38	Exposed	Other
4LYZ	N103D	20	9.5	0.24	Exposed	Other
4LYZ	R114H	74	6.4	0.68	Exposed	Helix
5CRO	A36S	45	3	0.4	Exposed	Other
5CRO	Q16L	45	3	2.8	Partial	Helix
5CRO	Y26C	45	7	2.2	Exposed	Other
5CRO	Y26D	45	7	2.7	Exposed	Other
5CRO	Y26F	45	7	0.4	Exposed	Other
5CRO	Y26H	45	7	1.9	Exposed	Other
5CRO	Y26L	45	7	1.1	Exposed	Other
5CRO	Y26Q	45	7	1.4	Exposed	Other
5CRO	Y26V	45	7	0.9	Exposed	Other
