# Supplementary material for: iStable: off-the-shelf predictor integration for predicting protein stability changes
Source: BMC Bioinformatics. 2013 Jan 21;14(Suppl 2):S5. doi: 10.1186/1471-2105-14-S2-S5 (PMC3549852; doi:10.1186/1471-2105-14-S2-S5)
Supplement: Additional file 1 — M3131_Decreased and M3131_Increased show the integrated training data M3131 separated into positive (increasing stability) dataset and negative (decreasing stability) dataset. iStable_Comparison_results presents the different results of training conditions and comparisons of different predictors. [file 1471-2105-14-S2-S5-S1.zip › M1311_trainingdata.txt]

PDB	Mutation	Temperature	pH	Exp-DDG	Sequence_fixed	Shift	RSA(%)	Chain
1A23	H32L	30	7	4.6	32		31.56	A
1A23	H32S	30	7	5.2	32		31.56	A
1A23	H32Y	30	7	0.5	32		31.56	A
1AAR	K6E	25	5	0.53	6		49	A
1AAR	K6Q	25	5	0.26	6		49	A
1AAR	F45W	25	5	0.32	45		18.49	A
1AAR	H68E	25	5	0.77	68		40.79	A
1AAR	H68Q	25	5	0.55	68		40.79	A
1AAR	K27Q	25	5	-1.91	27		7.83	A
1AAR	K29N	25	5	-1.48	29		32.43	A
1AAR	K29Q	25	5	-1.67	29		32.43	A
1AAR	R42E	25	5	1.63	42		36.72	A
1AAR	R72Q	25	5	-0.33	72		51.14	A
1AG2	E200K	25	7	-0.14	77	-123	79.39	A
1AG2	F198S	25	7	-2.46	75	-123	6.13	A
1AG2	M129V	25	7	-0.33	6	-123	44.38	A
1AG2	Q217R	25	7	-2.13	94	-123	22.96	A
1AG2	R208H	25	7	-1.44	85	-123	43.23	A
1AG2	T183A	25	7	-4.62	60	-123	2.45	A
1AG2	T190V	25	7	-0.17	67	-123	52.56	A
1AG2	V180I	25	7	-0.5	57	-123	27	A
1AG2	V210I	25	7	-0.26	87	-123	0	A
1AJ3	W22F	25	7.5	-1.11	22		32.89	A
1AKK	L94V	83	2	-1.2	94		2.46	A
1ANK	D84H	51.8	7.2	-1.4	84		8.26	A
1ANK	F86L	51.8	7.2	-0.8	86		1.54	A
1ANK	G85V	51.8	7.2	-2.4	85		9.53	A
1ANK	R88G	51.8	7.4	-0.2	88		29.34	A
1ARR	P8L	25	7.5	2.49	8		32.63	A
1AYF	C95S	37	8.5	0.96	92	-3	47.01	A
1AYF	D76E	37	8.5	0.45	73	-3	60.24	A
1AYF	H56Q	37	8.5	-1.67	53	-3	3.08	A
1AYF	H56R	37	8.5	-1.16	53	-3	3.08	A
1AYF	H56T	37	8.5	-1.19	53	-3	3.08	A
1AYF	T54A	37	8.5	-1.31	51	-3	41.24	A
1AYF	T54S	37	8.5	0.05	51	-3	41.24	A
1AYF	Y82F	37	8.5	-0.01	79	-3	63.13	A
1AYF	Y82L	37	8.5	-0.36	79	-3	63.13	A
1AYF	Y82S	37	8.5	-0.33	79	-3	63.13	A
1AYF	Y82W	37	8.5	-0.21	79	-3	63.13	A
1BNI	D8A	25	6.3	-0.9	8		61	A
1BNI	D8G	25	6.3	-1.17	8		61	A
1BNI	D8S	25	6.3	-0.97	8		61	A
1BNI	F7L	25	6.15	-4.6	7		14.4	A
1BNI	I4A	25	6.3	-1.4	4		34.05	A
1BNI	I4V	25	6.3	-0.6	4		34.05	A
1BNI	N5A	25	6.3	-1.9	5		8.67	A
1BNI	T6A	25	6.3	-2.53	6		53.71	A
1BNI	T6D	25	6.3	0.11	6		53.71	A
1BNI	T6E	25	6.3	-0.27	6		53.71	A
1BNI	T6G	25	6.3	-1.34	6		53.71	A
1BNI	T6H	25	4.4	-2.65	6		53.71	A
1BNI	T6N	25	6.3	-1.27	6		53.71	A
1BNI	T6P	25	6.3	-3.08	6		53.71	A
1BNI	T6Q	25	6.3	-1.87	6		53.71	A
1BNI	T6S	25	6.3	-0.22	6		53.71	A
1BNI	A32C	25	6.3	-1	32		83.76	A
1BNI	A32D	25	6.3	-0.7	32		83.76	A
1BNI	A32E	25	6.3	-0.6	32		83.76	A
1BNI	A32F	25	6.3	-0.7	32		83.76	A
1BNI	A32G	25	6.3	-0.9	32		83.76	A
1BNI	A32H	25	6.3	-0.8	32		83.76	A
1BNI	A32I	25	6.3	-0.8	32		83.76	A
1BNI	A32K	25	6.3	-0.2	32		83.76	A
1BNI	A32L	25	6.3	-0.3	32		83.76	A
1BNI	A32M	25	6.3	-0.3	32		83.76	A
1BNI	A32N	25	6.3	-0.7	32		83.76	A
1BNI	A32P	25	6.3	-4.1	32		83.76	A
1BNI	A32Q	25	6.3	-0.5	32		83.76	A
1BNI	A32R	25	6.3	-0.1	32		83.76	A
1BNI	A32S	25	6.3	-0.4	32		83.76	A
1BNI	A32T	25	6.3	-0.8	32		83.76	A
1BNI	A32V	25	6.3	-0.9	32		83.76	A
1BNI	A32W	25	6.3	-1	32		83.76	A
1BNI	A32Y	25	6.3	-0.8	32		83.76	A
1BNI	D12A	25	6.3	0.43	12		54.2	A
1BNI	D12G	25	6.3	-1.29	12		54.2	A
1BNI	D12S	25	6.3	-0.65	12		54.2	A
1BNI	D22M	25	4.4	-0.27	22		94.03	A
1BNI	D44E	25	6.3	0.1	44		77.72	A
1BNI	D54A	25	6.3	-3	54		19.71	A
1BNI	D54N	25	6.3	-2.6	54		19.71	A
1BNI	D75N	25	6.3	-5	75		0.35	A
1BNI	D93N	25	6.3	-4.11	93		47.81	A
1BNI	E29A	25	6.3	-1.25	29		48.2	A
1BNI	E29G	25	6.3	-1.8	29		48.2	A
1BNI	E29Q	25	6.3	0	29		48.08	A
1BNI	E29S	25	6.3	-1.23	29		48.2	A
1BNI	E73A	25	6.3	-2.5	73		6.7	A
1BNI	G34A	25	6.3	-3.12	34		48.92	A
1BNI	G34D	25	6.3	-3.39	34		48.92	A
1BNI	G34H	25	6.3	-2.65	34		48.92	A
1BNI	G34K	25	6.3	-3.12	34		48.92	A
1BNI	G34N	25	6.3	-2.75	34		48.92	A
1BNI	G34R	25	6.3	-2.42	34		48.92	A
1BNI	G34S	25	6.3	-3.2	34		48.92	A
1BNI	G34T	25	6.3	-3.37	34		48.92	A
1BNI	G52A	54.1	6.3	-5.3	52		1.65	A
1BNI	G52V	54.1	6.3	-8.4	52		1.65	A
1BNI	G53A	54.1	6.3	-3.4	53		22.36	A
1BNI	G53V	54.1	6.3	-7.8	53		22.36	A
1BNI	G65S	25	6.3	0.5	65		78.78	A
1BNI	H18A	25	6.3	-1.85	18		56.4	A
1BNI	H18D	25	6.3	-2.56	18		56.4	A
1BNI	H18G	25	6.3	-0.7	18		56.4	A
1BNI	H18K	25	6.3	-1.2	18		56.4	A
1BNI	H18N	25	6.3	-1.68	18		56.4	A
1BNI	H18Q	25	6.3	-1.6	18		56.4	A
1BNI	H18R	25	6.3	-1.17	18		56.4	A
1BNI	H18S	25	6.3	-2.28	18		56.4	A
1BNI	I25A	25	6.3	-3.5	25		10.76	A
1BNI	I25V	25	6.3	-1.1	25		10.76	A
1BNI	I51A	25	6.3	-4.7	51		0.11	A
1BNI	I51V	25	6.3	-1.8	51		0.11	A
1BNI	I55A	25	6.3	-1.1	55		51.89	A
1BNI	I55T	25	6.3	-0.6	55		51.89	A
1BNI	I55V	25	6.3	-0.3	55		51.89	A
1BNI	I76A	25	6.3	-1.9	76		0	A
1BNI	I76V	25	6.3	-0.8	76		0	A
1BNI	I88A	25	6.3	-4.46	88		0	A
1BNI	I88L	25	6.3	-0.3	88		0	A
1BNI	I88V	48	6.3	-1.1	88		0	A
1BNI	I96A	25	6.3	-3.2	96		0	A
1BNI	I96V	25	6.3	-1.1	96		0	A
1BNI	K19R	25	6.3	0.2	19		35	A
1BNI	K27G	25	6.3	-0.4	27		32.96	A
1BNI	K62R	25	6.3	-0.5	62		42.29	A
1BNI	K66A	25	6.3	0.2	66		63.2	A
1BNI	L14A	48	6.3	-4.2	14		0	A
1BNI	L33Q	25	6.3	-1.3	33		52.1	A
1BNI	L89T	25	6.3	-2.5	89		0	A
1BNI	L89V	25	6.3	-0.3	89		0	A
1BNI	N23A	25	6.3	-2.2	23		9.29	A
1BNI	N41D	25	6.3	-2.5	41		18.92	A
1BNI	N58A	25	6.3	-2.7	58		15.92	A
1BNI	N58D	25	6.3	0.5	58		15.92	A
1BNI	N77A	25	6.3	-1.6	77		48.7	A
1BNI	N84A	25	6.3	-2	84		34.7	A
1BNI	Q15I	25	6.3	1	15		38.63	A
1BNI	Q31A	25	6.3	0.1	31		56.77	A
1BNI	Q31G	25	6.3	-0.98	31		56.77	A
1BNI	Q31S	25	6.3	-0.2	31		56.77	A
1BNI	R69K	25	6.3	-3.13	69		15.81	A
1BNI	R69M	25	6.3	-2.12	69		15.81	A
1BNI	R69S	25	6.3	-2.72	69		15.81	A
1BNI	R83K	25	6.3	-4.13	83		29.13	A
1BNI	R83Q	25	6.3	-2.05	83		29.13	A
1BNI	S28A	25	6.3	0.41	28		66.98	A
1BNI	S28E	25	6.3	0.4	28		66.98	A
1BNI	S28G	25	6.3	-0.45	28		66.98	A
1BNI	S85A	25	6.3	-0.12	85		23.89	A
1BNI	S91A	25	6.3	-1.9	91		0.94	A
1BNI	S92A	25	6.3	-2.8	92		47.27	A
1BNI	T16A	25	6.3	-0.27	16		75.2	A
1BNI	T16G	25	6.3	-1.66	16		75.2	A
1BNI	T16R	25	6.3	-0.48	16		75.2	A
1BNI	T16S	25	6.3	-1.87	16		75.2	A
1BNI	T26A	25	6.3	-2.14	26		28.48	A
1BNI	T26D	25	6.3	-0.08	26		28.48	A
1BNI	T26E	25	6.3	-0.05	26		28.48	A
1BNI	T26G	25	6.3	-1.58	26		28.48	A
1BNI	T26N	25	6.3	-1.29	26		28.48	A
1BNI	T26Q	25	6.3	-1.72	26		28.48	A
1BNI	T26S	25	6.3	-0.56	26		28.48	A
1BNI	T26V	25	6.3	-2.31	26		28.48	A
1BNI	T79V	25	6.3	0.3	79		78.59	A
1BNI	T99V	25	6.3	-2.7	99		1.23	A
1BNI	V10A	25	6.3	-3.4	10		0	A
1BNI	V10T	25	6.3	-2.5	10		0	A
1BNI	V36A	25	6.3	-1.3	36		46.71	A
1BNI	V36T	25	6.3	-1.1	36		46.71	A
1BNI	V45A	25	6.3	-1.8	45		27.91	A
1BNI	V45T	25	6.3	-2.4	45		27.91	A
1BNI	W94F	25	5.8	-1.06	94		29.48	A
1BNI	W94L	25	5.8	-1.59	94		29.48	A
1BNI	W94Y	25	5.8	-1.27	94		29.48	A
1BNI	Y13A	25	6.3	-3.71	13		18.3	A
1BNI	Y13F	25	6.3	-0.41	13		18.3	A
1BNI	Y17A	25	6.3	-2.26	17		56.62	A
1BNI	Y17F	25	6.3	-0.3	17		56.62	A
1BNI	Y17G	25	6.3	-4.03	17		56.62	A
1BNI	Y17S	25	6.3	-2.57	17		56.62	A
1BNI	Y24F	25	6.3	0	24		8.1	A
1BNI	Y78F	25	6.3	-1.5	78		4.4	A
1BNI	I109A	25	6.3	-2.1	109		24.32	A
1BNI	I109V	25	6.3	-0.8	109		24.32	A
1BNI	K108R	25	6.3	0.9	108		54.93	A
1BNI	Q104A	25	6.3	-0.2	104		51.51	A
1BNI	R110A	25	6.3	-0.4	110		31.31	A
1BNI	T105V	25	6.3	-2.2	105		62.29	A
1BNI	Y103F	25	6.3	0	103		28.22	A
1BPI	D3A	39	7	0.2	3		79.67	A
1BPI	E7A	39	7	-1.5	7		26.79	A
1BPI	F4A	39	7	-3	4		10.91	A
1BPI	L6A	39	7	-0.6	6		60.84	A
1BPI	P2A	39	7	-1.3	2		47.78	A
1BPI	P8A	39	7	-0.3	8		76.53	A
1BPI	P9A	39	7	-0.8	9		34.6	A
1BPI	R1A	39	7	-0.5	1		63.01	A
1BPI	D50A	39	7	-0.4	50		36.02	A
1BPI	E49A	39	7	-0.2	49		65.83	A
1BPI	F22A	39	7	-2	22		11.56	A
1BPI	F45A	25	2	-6.9	45		10.11	A
1BPI	G12A	39	7	-1.8	12		21.73	A
1BPI	G28A	39	7	-1	28		53.62	A
1BPI	G36A	39	7	-2.1	36		0.25	A
1BPI	G36S	72.6	4.6	-0.7	36		0.76	A
1BPI	G37A	25	2	-4.9	37		43.84	A
1BPI	G56A	39	7	-0.2	56		23.89	A
1BPI	G57A	39	7	-0.2	57		54.51	A
1BPI	I18A	39	7	-1.5	18		36.97	A
1BPI	I19A	39	7	-2.1	19		58.05	A
1BPI	K15A	39	7	-0.4	15		90.52	A
1BPI	K26A	39	7	0	26		102.24	A
1BPI	K41A	39	7	-0.4	41		47.59	A
1BPI	K46A	39	7	0.1	46		80.36	A
1BPI	L29A	39	7	0	29		60.57	A
1BPI	M52A	39	7	-1.7	52		62.72	A
1BPI	N24A	39	7	-2.2	24		23.84	A
1BPI	N43G	25	2	-5.7	43		0.75	A
1BPI	N44A	39	7	-3.3	44		14.69	A
1BPI	N44G	25	2	-4.7	44		14	A
1BPI	P13A	39	7	-1.2	13		52.36	A
1BPI	Q31A	39	7	-1	31		36.39	A
1BPI	R17A	39	7	-0.3	17		89.17	A
1BPI	R20A	39	7	-1.8	20		15.46	A
1BPI	R39A	39	7	0	39		80.13	A
1BPI	R42A	39	7	-0.5	42		70.44	A
1BPI	R53A	39	7	-0.1	53		74.41	A
1BPI	S47A	39	7	-1.6	47		30.46	A
1BPI	T11A	39	7	0	11		47.44	A
1BPI	T32A	39	7	-0.1	32		56.96	A
1BPI	T54A	39	7	-0.1	54		36.12	A
1BPI	V34A	39	7	-1.2	34		40.27	A
1BPI	Y10A	39	7	-1.2	10		36.59	A
1BPI	Y23A	25	2	-5.9	23		4.21	A
1BPI	Y35A	39	7	-1.1	35		6.69	A
1BPI	Y35G	25	2	-5	35		6.69	A
1BTA	C82A	25	7.4	0.48	82		27.92	A
1BVC	E4A	25	4	-0.7	4		70.06	A
1BVC	L9A	82.2	9.6	-0.4	9		30.58	A
1BVC	Q8A	4	4.2	1.07	8		45.86	A
1BVC	Q8G	4	4.2	-0.63	8		45.86	A
1BVC	W7F	4	7.8	-1.1	7		7.28	A
1BVC	D44A	25	4	-0.2	44		73.42	A
1BVC	D60A	25	4	-0.15	60		38.24	A
1BVC	E18A	25	4	-0.7	18		44.88	A
1BVC	G23A	82.2	9.6	-1.1	23		20.33	A
1BVC	H36Q	4	7.8	-0.8	36		23.97	A
1BVC	I28A	76.5	11	-1.3	28		0.97	A
1BVC	I28L	76.5	11	-0.6	28		0.97	A
1BVC	I28M	76.5	11	-0.6	28		0.97	A
1BVC	I28V	76.5	11	0	28		0.97	A
1BVC	K56A	25	4	-0.25	56		58.63	A
1BVC	K77A	25	4	-0.05	77		49	A
1BVC	L11A	82.2	9.6	-0.4	11		24.03	A
1BVC	L29A	76.5	11	-2.4	29		2.62	A
1BVC	L29I	76.5	11	-1.1	29		2.62	A
1BVC	L29M	76.5	11	0.1	29		2.62	A
1BVC	L29V	76.5	11	-1.7	29		2.62	A
1BVC	L49I	76.5	11	-0.8	49		3.28	A
1BVC	L69A	76.5	11	-1.2	69		0.6	A
1BVC	L69I	76.5	11	0	69		0.6	A
1BVC	L69M	76.5	11	0	69		0.6	A
1BVC	L69V	76.5	11	-0.1	69		0.6	A
1BVC	P88A	82.2	9.6	0.6	88		52.85	A
1BVC	T51A	82.2	9.6	-1.4	51		46.14	A
1BVC	T67A	82.2	9.6	-0.3	67		66.33	A
1BVC	V13A	82.2	9.6	-0.7	13		0	A
1BVC	V66A	82.2	9.6	0.8	66		37.09	A
1BVC	V68T	4	7.8	-0.6	68		20.3	A
1BVC	W14F	4	7.8	-1.1	14		1.08	A
1BVC	A130L	4	7.8	-1	130		0	A
1BVC	E109A	4	4.2	0.36	109		56.84	A
1BVC	E109G	4	4.2	-0.96	109		56.84	A
1BVC	F123K	4	7.8	-2.1	123		0.5	A
1BVC	G129A	82.2	9.6	1.1	129		36.85	A
1BVC	H116A	82.2	9.6	0.2	116		49.48	A
1BVC	I111A	76.5	11	-1.8	111		2.7	A
1BVC	I111L	76.5	11	-0.6	111		2.7	A
1BVC	I111M	76.5	11	-1.1	111		2.7	A
1BVC	I142A	82.2	9.6	-1.9	142		0	A
1BVC	I142L	76.5	11	0.6	142		0.16	A
1BVC	I142M	76.5	11	0.9	142		0.16	A
1BVC	I142V	76.5	11	-0.1	142		0.16	A
1BVC	K140A	4	4.2	0.6	140		63.98	A
1BVC	L135I	76.5	11	-1.5	135		1.04	A
1BVC	L135M	76.5	11	-0.8	135		1.04	A
1BVC	L135V	76.5	11	-2.2	135		1.04	A
1BVC	L137A	82.2	9.6	-1.8	137		12.02	A
1BVC	L149A	82.2	9.6	-1.6	149		32.22	A
1BVC	M131A	4	7.8	-2.2	131		0	A
1BVC	S117A	82.2	9.6	-0.3	117		63.99	A
1BVC	V114A	82.2	9.6	-1.4	114		6.51	A
1C2R	G34S	30	7.5	-2.2	34		15.76	A
1C2R	K12D	25	7.5	-1.3	12		39.38	A
1C2R	K14E	25	7.5	-1.3	14		47.16	A
1C2R	K32E	25	7.5	0.2	32		69.03	A
1C2R	P35A	30	7.5	-2	35		17.05	A
1C9O	Q2L	70	7	0.55	2		38.69	A
1C9O	R3A	70	7	-1.89	3		67.29	A
1C9O	R3E	70	7	-2.75	3		67.29	A
1C9O	R3K	70	7	-0.19	3		67.29	A
1C9O	R3L	70	7	-0.93	3		67.29	A
1C9O	E46A	70	7	-0.22	46		32.05	A
1C9O	G23Q	70	7	-0.31	23		58.58	A
1C9O	L66E	70	7	-1.27	66		61.22	A
1C9O	N11S	70	7	0.33	11		50.89	A
1C9O	Q53E	70	7	-0.1	53		58.85	A
1C9O	S24D	70	7	0.22	24		82.85	A
1C9O	T31S	70	7	0.19	31		22.13	A
1C9O	V64T	70	7	-0.26	64		40.34	A
1C9O	Y15F	70	7	-0.05	15		31.07	A
1CAH	W5F	23	7.5	0.1	4	-1	26.86	A
1CAH	W16F	23	7.5	0.3	15	-1	1.58	A
1CAH	C205S	23	7.5	0.1	204	-1	6.41	A
1CHK	W28F	42.7	7	-3.56	28		10.48	A
1CHK	W101F	52.2	7	-1.89	101		0	A
1CHK	W227F	52.2	7	-1.31	227		3.62	A
1CSP	E3L	70	7	0.41	3		44.88	A
1CSP	E3R	70	7	0.77	3		44.88	A
1CSP	E66L	70	7	1.44	66		26.79	A
1CSP	F15A	60	7	-1.67	15		27.4	A
1CSP	F17A	60	7	-1.34	17		29.55	A
1CSP	F27A	60	7	-0.69	27		35.72	A
1CSP	F38A	60	7	0.31	38		80.52	A
1CYO	F35H	66.2	7	-2.82	35		9.92	A
1CYO	F35L	66.2	7	-1.87	35		9.92	A
1CYO	F35Y	66.2	7	0.79	35		9.92	A
1CYO	V45E	66.7	7	-2.68	45		50.81	A
1CYO	V45G	25	7	-1.91	45		50.81	A
1CYO	V45H	25	7	-1.65	45		50.81	A
1CYO	V45T	25	7	-0.96	45		50.81	A
1CYO	V45Y	66.7	7	-1.53	45		50.81	A
1CYO	V61E	25	7	-1.05	61		72.93	A
1CYO	V61H	25	7	-1.6	61		72.93	A
1CYO	V61K	25	7	-2.39	61		72.93	A
1CYO	V61Y	25	7	-1.34	61		72.93	A
1EL1	A93S	66.4	4.5	-0.26	94	1	57.26	A
1EL1	H21G	66.4	4.5	-0.48	22	1	57.5	A
1EL1	I56L	66.4	4.5	-0.24	57	1	0.05	A
1EL1	V109K	66.4	4.5	-0.43	110	1	7.09	A
1EM7	I6N	25	5.2	2.07	6		24	A
1EM7	I6T	25	5.2	2	6		24	A
1EM7	T53F	25	5.2	4.61	53		32.59	A
1EM7	T53I	25	5.2	3.3	53		32.59	A
1EM7	T53V	25	5.2	2.8	53		32.59	A
1EM7	T53Y	25	5.2	4.1	53		32.59	A
1G6N	S128A	20	7.9	-0.26	129	1	10.07	A
1G6N	S128P	20	7.9	0.14	129	1	10.07	A
1HFY	A30I	20	2	0.3	30		0	A
1HFY	A30T	20	2	0.06	30		0	A
1HFY	T29I	20	2	0.12	29		0	A
1HFY	T33I	20	2	0.18	33		13.27	A
1HUE	A27S	63.9	7	-1.19	27		0	A
1HUE	A56S	63.9	7	-0.13	56		72.6	A
1HUE	M69I	63.9	7	0	69		30.58	A
1HUE	S31T	63.9	7	0.41	31		20.65	A
1HUE	V42I	63.9	7	-0.82	42		0.2	A
1IGV	D19N	25	7	0.74	19		47.54	A
1IGV	E17Q	25	7	0.38	17		63.77	A
1IGV	E26Q	25	7	0.09	26		73.55	A
1IOB	T9A	25	6.5	-0.8	9		3.89	A
1IOB	T9G	25	6.5	-2.6	9		3.89	A
1IOB	T9L	25	6.5	-0.7	9		3.89	A
1IOB	T9Q	25	6.5	-1.9	9		3.89	A
1IOB	K97G	25	6.5	-1.2	97		44.48	A
1IOB	K97R	25	6.5	-0.5	97		44.48	A
1IOB	K97V	25	6.5	0.8	97		44.48	A
1LZ1	A9S	64.9	2.7	-0.02	9		0	A
1LZ1	E7Q	65	4.5	-1.29	7		30.97	A
1LZ1	K1A	64.9	2.7	-0.6	1		34.61	A
1LZ1	K1M	64.9	2.7	-0.12	1		34.61	A
1LZ1	L8T	64.9	2.7	-3.73	8		0	A
1LZ1	V2A	49.2	2.7	-1.51	2		69.29	A
1LZ1	V2D	64.9	2.7	-1.44	2		65.97	A
1LZ1	V2F	64.9	2.7	-0.86	2		69.42	A
1LZ1	V2G	64.9	2.7	-2.3	2		69.42	A
1LZ1	V2I	64.9	2.7	1.1	2		69.42	A
1LZ1	V2L	64.9	2.7	-0.05	2		69.42	A
1LZ1	V2M	64.9	2.7	-0.31	2		69.42	A
1LZ1	V2N	64.9	2.7	-1.34	2		65.97	A
1LZ1	V2R	64.9	2.7	-0.38	2		65.97	A
1LZ1	V2S	64.9	2.7	-1.41	2		65.97	A
1LZ1	V2Y	64.9	2.7	-0.36	2		65.97	A
1LZ1	A32L	64.9	2.7	-0.1	32		0	A
1LZ1	A32S	64.9	2.7	-0.33	32		0	A
1LZ1	A47P	68.8	2.8	0.1	47		76.5	A
1LZ1	A92S	64.9	2.7	0.81	92		2.72	A
1LZ1	A96M	64.9	2.7	0.02	96		0	A
1LZ1	A96S	64.9	2.7	-1	96		0	A
1LZ1	C77A	57	3	-4.6	77		14.67	A
1LZ1	D18N	65	4	-1.7	18		46.56	A
1LZ1	D49N	65	4	-1	49		50.52	A
1LZ1	D67N	65	4.5	-1.7	67		24.01	A
1LZ1	D91P	68.8	2.8	-0.4	91		34.35	A
1LZ1	E35L	64.9	2.7	-0.53	35		20.03	A
1LZ1	G37A	64.9	2.7	-0.29	37		49.68	A
1LZ1	G37Q	64.9	2.7	-0.26	37		49.68	A
1LZ1	H78A	64.9	2.7	-0.14	78		83.62	A
1LZ1	H78G	64.9	2.7	-0.12	78		83.62	A
1LZ1	I23A	64.9	2.7	-2.54	23		8.27	A
1LZ1	I23V	49.2	2.7	-0.41	23		6.65	A
1LZ1	I56A	64.9	2.7	-3.71	56		0.38	A
1LZ1	I56F	64.9	2.7	-4.09	56		0.38	A
1LZ1	I56L	64.9	2.7	-0.1	56		0.38	A
1LZ1	I56M	64.9	2.7	-1.77	56		0.38	A
1LZ1	I56T	64.9	2.7	-3.64	56		0.38	A
1LZ1	I56V	49.2	2.7	-1.34	56		0.38	A
1LZ1	I59A	49.2	2.7	-1.32	59		1.62	A
1LZ1	I59F	64.9	2.7	-0.81	59		1.62	A
1LZ1	I59G	64.9	2.7	-3.83	59		1.62	A
1LZ1	I59L	64.9	2.7	0	59		1.62	A
1LZ1	I59M	64.9	2.7	-1.29	59		1.62	A
1LZ1	I59S	64.9	2.7	-3.59	59		1.62	A
1LZ1	I59T	64.9	2.7	-2.22	59		1.62	A
1LZ1	I59V	64.9	2.7	-1.1	59		1.62	A
1LZ1	I59Y	64.9	2.7	-3.78	59		1.62	A
1LZ1	I89A	64.9	2.7	-2.7	89		2.92	A
1LZ1	I89V	64.9	2.7	-0.48	89		2.92	A
1LZ1	P71G	68.8	2.8	-1.6	71		54.05	A
1LZ1	Q58A	64.9	2.7	0.91	58		7.22	A
1LZ1	Q58G	64.9	2.7	1.87	58		7.22	A
1LZ1	R21A	64.9	2.7	1.32	21		63.62	A
1LZ1	R21G	64.9	2.7	1.15	21		63.62	A
1LZ1	R50A	64.9	2.7	0.43	50		61.62	A
1LZ1	R50G	64.9	2.7	0.26	50		61.62	A
1LZ1	V74A	64.9	2.7	-0.36	74		60.7	A
1LZ1	V74D	64.9	2.7	-0.43	74		60.7	A
1LZ1	V74F	64.9	2.7	-0.29	74		60.7	A
1LZ1	V74G	64.9	2.7	-0.22	74		60.7	A
1LZ1	V74I	64.9	2.7	0.45	74		60.7	A
1LZ1	V74L	64.9	2.7	0.19	74		60.7	A
1LZ1	V74M	64.9	2.7	0.65	74		60.7	A
1LZ1	V74N	64.9	2.7	-0.33	74		60.7	A
1LZ1	V74R	64.9	2.7	-0.07	74		60.7	A
1LZ1	V74S	64.9	2.7	-0.38	74		60.7	A
1LZ1	V74Y	64.9	2.7	-0.24	74		60.7	A
1LZ1	V93A	49.2	2.7	-1	93		2.86	A
1LZ1	V93T	64.9	2.7	-0.67	93		2.47	A
1LZ1	V99A	49.2	2.7	-0.89	99		2.21	A
1LZ1	V99T	64.9	2.7	-0.5	99		1.69	A
1LZ1	Y20F	64.9	2.7	-0.5	20		23.82	A
1LZ1	Y38A	64.9	2.7	-2.49	38		8.42	A
1LZ1	Y38F	64.9	2.7	-0.19	38		8.42	A
1LZ1	Y38G	64.9	2.7	-2.32	38		8.42	A
1LZ1	Y45F	64.9	2.7	0.07	45		58.73	A
1LZ1	Y54F	64.9	2.7	-0.96	54		8.19	A
1LZ1	Y63F	64.9	2.7	-0.24	63		52.46	A
1LZ1	D120N	65	4.5	0.05	120		64.33	A
1LZ1	I106A	64.9	2.7	-0.93	106		2.54	A
1LZ1	I106V	64.9	2.7	-0.72	106		2.54	A
1LZ1	N118A	64.9	2.7	0.19	118		102.25	A
1LZ1	N118G	64.9	2.7	0.05	118		102.25	A
1LZ1	P103G	68.8	2.8	-0.1	103		103.17	A
1LZ1	V100A	49.2	2.7	-0.57	100		0.59	A
1LZ1	V100F	64.9	2.7	-1.65	100		0.59	A
1LZ1	V100T	64.9	2.7	-0.29	100		0.59	A
1LZ1	V110A	49.2	2.7	0.07	110		61.87	A
1LZ1	V110D	64.9	2.7	0.17	110		60.12	A
1LZ1	V110F	64.9	2.7	-0.05	110		60.12	A
1LZ1	V110G	64.9	2.7	0.48	110		60.12	A
1LZ1	V110I	64.9	2.7	0.86	110		60.12	A
1LZ1	V110L	64.9	2.7	0.07	110		60.12	A
1LZ1	V110M	64.9	2.7	0.53	110		60.12	A
1LZ1	V110N	64.9	2.7	0.07	110		60.12	A
1LZ1	V110P	68.8	2.8	0.5	110		60.12	A
1LZ1	V110R	64.9	2.7	0.89	110		60.12	A
1LZ1	V110Y	64.9	2.7	-0.14	110		60.12	A
1LZ1	V121A	49.2	2.7	-1.75	121		14.18	A
1LZ1	V125A	49.2	2.7	-1.6	125		20.43	A
1LZ1	V130A	49.2	2.7	-1.12	130		39.43	A
1LZ1	Y124F	64.9	2.7	-0.36	124		8.75	A
1MBG	V103A	25	7.5	-2.32	14	-89	0	A
1MBG	V103I	25	7.5	0.69	14	-89	0	A
1MBG	V103L	25	7.5	2.44	14	-89	0	A
1N0J	I58T	70	7.8	-2.7	59	1	57.35	A
1ONC	M23L	25	7	-2.22	23		0	A
1OTR	V5A	50	3.75	-3.01	5		0	B
1OTR	V5N	50	3.75	-5.38	5		0	B
1OTR	V5T	50	3.75	-3.73	5		0	B
1OTR	E34C	65	3	0.91	34		41.67	B
1OTR	E34G	65	3	1.39	34		41.67	B
1OTR	E34H	65	3	-3.92	34		41.67	B
1OTR	E34I	65	3	1.65	34		41.67	B
1OTR	E34K	65	3	-2.15	34		41.67	B
1OTR	E34L	65	3	1.36	34		41.67	B
1OTR	E34P	65	3	-2.13	34		41.67	B
1OTR	E34Q	65	3	-1.46	34		41.67	B
1OTR	E34S	65	3	0.12	34		41.67	B
1OTR	E34T	65	3	1.51	34		41.67	B
1OTR	E34W	65	3	1.32	34		41.67	B
1OTR	I30L	50	3	-1.96	30		0	B
1OTR	I36F	50	3	-0.86	36		15.62	B
1OTR	I36L	50	3	-1.32	36		15.62	B
1OTR	I36V	50	3	-0.79	36		15.62	B
1OTR	L67A	50	3.75	-2.82	67		0.05	B
1OTR	L67N	50	3.75	-3.4	67		0.05	B
1OTR	L67S	50	3.75	-3.3	67		0.05	B
1OTR	L67T	50	3.75	-2.92	67		0.05	B
1OTR	Q41L	50	3.75	-0.26	41		0.11	B
1OTR	Q41N	50	3.75	-2.56	41		0.11	B
1OTR	Q41S	50	3.75	-1.27	41		0.11	B
1OTR	Q41T	50	3.75	-0.43	41		0.11	B
1OTR	Q41V	50	3.75	-0.05	41		0.11	B
1OTR	V17A	50	3.75	-1.63	17		1.82	B
1OTR	V17N	50	3.75	-4.9	17		1.82	B
1OTR	V17T	50	3.75	-1.89	17		1.82	B
1PGA	D46A	25	7	-1.36	46		38.45	A
1PGA	D47A	25	7	0.36	47		79.11	A
1PGA	K50A	25	7	-0.45	50		57.17	A
1PGA	T49A	25	7	-0.86	49		71.16	A
1PGA	T53C	60	5.2	0.78	53		20.98	A
1PGA	T53D	60	5.2	-0.85	53		20.98	A
1PGA	T53E	60	5.2	0.23	53		20.98	A
1PGA	T53F	60	5.2	1.08	53		20.98	A
1PGA	T53G	60	5.2	-1.21	53		20.98	A
1PGA	T53H	60	5.2	0.37	53		20.98	A
1PGA	T53I	60	5.2	1.25	53		20.98	A
1PGA	T53K	60	5.2	0.35	53		-29.13	A
1PGA	T53L	60	5.2	0.45	53		20.98	A
1PGA	T53M	60	5.2	0.9	53		20.98	A
1PGA	T53N	60	5.2	0.52	53		20.98	A
1PGA	T53Q	60	5.2	0.38	53		20.98	A
1PGA	T53R	60	5.2	0.4	53		20.98	A
1PGA	T53S	60	5.2	0.87	53		20.98	A
1PGA	T53V	60	5.2	0.94	53		20.98	A
1PGA	T53W	60	5.2	1.04	53		20.98	A
1PGA	T53Y	60	5.2	1.63	53		20.98	A
1PGA	V54A	25	7	-0.1	54		0.07	A
1POH	K49A	25	7	1.6	49		44.53	A
1POH	K49D	25	7	1.8	49		44.53	A
1POH	K49E	25	7	2.1	49		44.53	A
1POH	K49G	25	7	1.2	49		44.53	A
1POH	K49M	25	7	1	49		44.53	A
1POH	K49N	25	7	0.4	49		44.53	A
1POH	K49Q	25	7	1.5	49		44.53	A
1POH	K49R	25	7	-0.2	49		44.53	A
1POH	K49S	25	7	1.2	49		44.53	A
1POH	S46A	30	7	-1.1	46		27.13	A
1POH	S46D	30	7	1.5	46		27.13	A
1POH	S46N	30	7	0.5	46		27.13	A
1RN1	N9A	25	7	-0.9	9		30.05	A
1RN1	A21C	0	2.5	-0.74	21		55.44	A
1RN1	A21D	0	7	-0.71	21		55.44	A
1RN1	A21E	0	7	-0.69	21		55.44	A
1RN1	A21F	0	2.5	-0.57	21		55.44	A
1RN1	A21G	0	2.5	-0.9	21		55.44	A
1RN1	A21H	0	7	-0.17	21		55.44	A
1RN1	A21I	0	2.5	-0.44	21		55.44	A
1RN1	A21K	0	2.5	-0.51	21		55.44	A
1RN1	A21L	0	2.5	-0.13	21		55.44	A
1RN1	A21M	0	2.5	-0.15	21		55.44	A
1RN1	A21N	0	2.5	0.34	21		55.44	A
1RN1	A21Q	0	7	-0.4	21		55.44	A
1RN1	A21R	0	2.5	-0.41	21		55.44	A
1RN1	A21S	0	7	-0.4	21		55.44	A
1RN1	A21T	0	2.5	-0.57	21		55.44	A
1RN1	A21V	0	2.5	-0.66	21		55.44	A
1RN1	A21W	0	2.5	-0.3	21		55.44	A
1RN1	A21Y	0	2.5	-0.39	21		55.44	A
1RN1	D49H	25	7	1.1	49		100.49	A
1RN1	D76A	15	7	-3.7	76		2.36	A
1RN1	D76N	15	7	-3.1	76		2.36	A
1RN1	D76S	15	7	-3.1	76		2.36	A
1RN1	E58A	25	7	-0.77	58		4.69	A
1RN1	H40T	25	6	-0.26	40		36.34	A
1RN1	H92A	25	6	-0.62	92		21.33	A
1RN1	N36A	25	7	0.03	36		46.31	A
1RN1	N44A	25	7	-2.08	44		33.95	A
1RN1	N44D	50.8	7	-1.6	44		33.95	A
1RN1	N44S	50.8	7	-1.5	44		33.95	A
1RN1	N81A	25	7	-2.87	81		3.96	A
1RN1	Q25K	25	7	0.94	25		53.08	A
1RN1	S12A	25	7	-1.23	12		37.46	A
1RN1	S17A	25	7	0.67	17		53.5	A
1RN1	S64A	25	7	-1.44	64		72.01	A
1RN1	W59Y	25	6	-0.93	59		0.75	A
1RN1	Y11F	25	7	-2.11	11		2.76	A
1RN1	Y24W	25	6	1.24	24		16.66	A
1RN1	Y42F	25	7	1.14	42		6.5	A
1RN1	Y42W	25	6	-0.14	42		6.5	A
1RN1	Y45W	25	6	0.74	45		59.66	A
1RN1	Y56F	25	7	-0.78	56		11.37	A
1RN1	Y57F	25	7	-0.5	57		6.32	A
1RN1	Y68F	25	7	-1.36	68		3.74	A
1ROP	D30A	69	7	0.3	30		87.44	A
1ROP	D30C	69	7	0.8	30		87.44	A
1ROP	D30E	69	7	1	30		87.44	A
1ROP	D30F	69	7	-0.1	30		87.44	A
1ROP	D30G	69	7	2	30		87.44	A
1ROP	D30H	69	7	0.9	30		87.44	A
1ROP	D30I	69	7	-0.8	30		87.44	A
1ROP	D30K	69	7	0.9	30		87.44	A
1ROP	D30L	69	7	-0.1	30		87.44	A
1ROP	D30M	69	7	0.6	30		87.44	A
1ROP	D30N	69	7	0.8	30		87.44	A
1ROP	D30P	69	7	-1.6	30		87.44	A
1ROP	D30Q	69	7	1.8	30		87.44	A
1ROP	D30R	69	7	0.8	30		87.44	A
1ROP	D30S	69	7	1	30		87.44	A
1ROP	D30T	69	7	-0.4	30		87.44	A
1ROP	D30V	69	7	-0.4	30		87.44	A
1ROP	D30W	69	7	-0.4	30		87.44	A
1ROP	D30Y	69	7	0.2	30		87.44	A
1ROP	L41A	25	6	-6.12	41		46.53	A
1ROP	L41V	25	6	-2.53	41		46.53	A
1RTB	P93A	56.05	4.2	-2.7	93		73.29	A
1RTB	P93G	61.8	6	-2.6	93		73.29	A
1RTB	P93S	56.05	4.2	-2.1	93		73.29	A
1RTB	Y97A	63.3	5	-12	97		2.95	A
1RTB	Y97F	63.3	5	-3.54	97		2.95	A
1RTB	Y97G	63.3	5	-11.7	97		2.95	A
1RTB	D121A	25	6	-2.2	121		8.33	A
1RTB	D121N	25	6	-1.9	121		8.33	A
1RTB	H119A	25	6	0.2	119		38.54	A
1RTB	P114A	56.05	4.2	-3.2	114		79	A
1RTB	P114G	61.8	6	-3.6	114		79	A
1RX4	L28R	15	7.8	0.5	28		67.72	A
1RX4	V75A	15	7.8	-0.2	75		7.94	A
1RX4	V75C	15	7.8	-0.2	75		7.94	A
1RX4	V75H	15	6.5	-1.9	75		7.94	A
1RX4	V75I	15	7.8	-2	75		7.94	A
1RX4	V75R	15	7.8	-2.8	75		7.94	A
1RX4	V75S	15	7.8	-1.9	75		7.94	A
1RX4	V75Y	15	7.8	-2.3	75		7.94	A
1RX4	V88A	20	7.2	0.2	88		33.77	A
1RX4	V88I	20	7.2	-1.73	88		33.77	A
1RX4	E139K	15	7.8	-2.36	139		42.36	A
1RX4	E139Q	15	7.8	-1.36	139		42.36	A
1SAR	D25K	47.2	7	-0.9	25		87.86	A
1SAR	E74K	47.2	7	-1.1	74		80.48	A
1SAR	N39A	48.4	7	-2.2	39		11.68	A
1SAR	N39D	48.4	7	-1.5	39		11.68	A
1SAR	N39S	48.4	7	-2.3	39		11.68	A
1SHG	F52Y	24.85	7	-0.44	52		25.36	A
1SHG	K18F	24.85	7	2.33	18		75.94	A
1SHG	K59F	24.85	7	2.51	59		52.65	A
1SHG	K59Y	24.85	7	0.84	59		52.65	A
1SHG	Y13F	25	7	0.03	13		55.59	A
1SHG	Y57F	25	7	0.07	57		35.24	A
1STN	A60G	20	7	-1.5	60		55.08	A
1STN	A60V	20	7	-2.9	60		55.08	A
1STN	A90S	20	7	-2	90		0	A
1STN	D77A	20	7	-3.2	77		2.5	A
1STN	D77G	20	7	-2.2	77		2.5	A
1STN	D83A	20	7	-3.9	83		24.71	A
1STN	D83G	20	7	-2.8	83		24.71	A
1STN	D95A	20	7	-3.6	95		39.42	A
1STN	D95G	20	7	-3.1	95		39.42	A
1STN	E73A	20	7	-1.6	73		26.22	A
1STN	F61A	20	7	-2.4	61		27.9	A
1STN	F61G	20	7	-4.7	61		27.9	A
1STN	F76A	20	7	-4.1	76		8.47	A
1STN	F76G	20	7	-4.7	76		8.47	A
1STN	G79S	20	7	-2.4	79		23.63	A
1STN	G88V	51.4	7	0.5	88		0.13	A
1STN	H46Y	40	5.38	0	46		21.06	A
1STN	I18G	20	7	-2.6	18		26.54	A
1STN	I18M	40	5.42	-0.2	18		26.54	A
1STN	L25A	51.4	7	-2.6	25		0	A
1STN	L36A	20	7	-3.6	36		0	A
1STN	L36G	20	7	-5.4	36		0	A
1STN	L37A	20	7	-1.8	37		7.1	A
1STN	L37G	20	7	-3.9	37		7.1	A
1STN	L89F	40	5.38	-1.2	89		14.15	A
1STN	T33S	20	7	-1.4	33		24.59	A
1STN	T62A	20	7	-2.4	62		0	A
1STN	T62G	20	7	-3.4	62		0	A
1STN	V23F	40	5.35	-1.5	23		0.13	A
1STN	V66L	51.4	7	0.8	66		1.5	A
1STN	Y91S	20	7	-5.3	91		0	A
1STN	H124L	51.4	7	1.3	124		50.69	A
1STN	L103A	20	7	-4.6	103		0	A
1STN	N118D	20	7	-2.5	118		4.99	A
1SUP	M50F	58.8	8	0.48	50		17.04	A
1SUP	N76D	58.8	8	0.45	76		61.48	A
1SUP	G169A	58.8	8	0.3	169		0.89	A
1SUP	N218S	58.8	8	1.07	218		60.18	A
1SUP	Q206C	58.8	8	1.25	206		36.17	A
1SUP	Y217K	58.8	8	0.72	217		32.52	A
1TPK	V65A	64.3	4.5	-2	70	5	0.13	A
1TPK	V65I	64.3	4.5	0.3	70	5	0.13	A
1TPK	V65L	64.3	4.5	-1.9	70	5	0.13	A
1TPK	V65M	64.3	4.5	-2.2	70	5	0.13	A
1TPK	V65S	64.3	4.5	-2.4	70	5	0.13	A
1TPK	V65T	64.3	4.5	-1	70	5	0.13	A
1TUP	C242S	10	7.2	-2.94	149	-93	13.6	A
1TUP	R175H	10	7.2	-3.01	82	-93	2.53	A
1TUP	R248Q	10	7.2	-1.94	155	-93	84.76	A
1TUP	R249S	10	7.2	-1.95	156	-93	11.48	A
1TUP	R273H	10	7.2	-0.35	180	-93	32.05	A
1VQB	I6V	25	7	-0.7	6		0.59	A
1VQB	A86T	25	7	-0.7	86		89.29	A
1VQB	A86V	25	7	0.5	86		89.29	A
1VQB	C33A	25	7	-0.5	33		0	A
1VQB	C33I	25	7	-0.9	33		0	A
1VQB	C33L	25	7	-2.6	33		0	A
1VQB	C33M	25	7	-3.5	33		0	A
1VQB	C33S	25	7	-4.3	33		0	A
1VQB	C33T	25	7	-4.6	33		0	A
1VQB	C33V	25	7	-0.2	33		0	A
1VQB	D36C	25	7	-2.1	36		34.42	A
1VQB	D36N	25	7	-1	36		34.42	A
1VQB	D50H	25	7	-1.6	50		28.52	A
1VQB	E30F	25	7	2.1	30		16.94	A
1VQB	E30M	25	7	0.7	30		16.94	A
1VQB	E30N	25	7	-1.1	30		16.94	A
1VQB	E40C	25	7	-1.6	40		93.59	A
1VQB	E40T	25	7	-0.4	40		93.59	A
1VQB	F13T	25	7	-0.7	13		41.26	A
1VQB	F68L	25	7	-4.2	68		31.39	A
1VQB	F68V	25	7	-5	68		31.39	A
1VQB	F73W	25	7	0.8	73		88.24	A
1VQB	H64C	25	7	0.5	64		43.05	A
1VQB	I47A	25	7	-7.1	47		2.43	A
1VQB	I47C	25	7	-5.3	47		2.43	A
1VQB	I47F	25	7	-2	47		2.43	A
1VQB	I47L	25	7	-0.7	47		2.43	A
1VQB	I47M	25	7	-2.2	47		2.43	A
1VQB	I47T	25	7	-7.4	47		2.43	A
1VQB	I47V	25	7	-2.6	47		2.43	A
1VQB	I78C	25	7	-4.4	78		49.51	A
1VQB	I78T	25	7	-6.6	78		49.51	A
1VQB	I78V	25	7	-1.3	78		49.51	A
1VQB	K24V	25	7	0.8	24		76.76	A
1VQB	K69H	25	7	-1.3	69		42.15	A
1VQB	K69M	25	7	0.2	69		42.15	A
1VQB	L28V	25	7	1.1	28		34.35	A
1VQB	L32H	25	7	-0.9	32		43.15	A
1VQB	L32R	25	7	-1.6	32		43.15	A
1VQB	L32W	25	7	2.8	32		43.15	A
1VQB	L32Y	25	7	1	32		43.15	A
1VQB	L37A	25	7	-7.7	37		63.24	A
1VQB	L37C	25	7	-4.6	37		63.24	A
1VQB	L37I	25	7	-1.4	37		63.24	A
1VQB	L37T	25	7	-5.2	37		63.24	A
1VQB	L37V	25	7	-3.5	37		63.24	A
1VQB	L49A	25	7	-6.1	49		4.92	A
1VQB	L49C	25	7	-4.1	49		4.92	A
1VQB	L49I	25	7	-1.9	49		4.92	A
1VQB	L49T	25	7	-5.7	49		4.92	A
1VQB	L49V	25	7	-2.9	49		4.92	A
1VQB	L65P	25	7	-1.5	65		84.16	A
1VQB	L81C	25	7	-3.7	81		11.58	A
1VQB	L81T	25	7	-5.1	81		11.58	A
1VQB	L81V	25	7	-0.2	81		11.58	A
1VQB	M77A	25	7	-2.1	77		44.83	A
1VQB	M77C	25	7	0	77		44.83	A
1VQB	M77F	25	7	-0.2	77		44.83	A
1VQB	M77I	25	7	1.6	77		44.83	A
1VQB	M77L	25	7	-1.2	77		44.83	A
1VQB	M77T	25	7	-0.8	77		44.83	A
1VQB	M77V	25	7	1.2	77		44.83	A
1VQB	R82C	25	7	-1.5	82		22.14	A
1VQB	S67C	25	7	-3.7	67		0	A
1VQB	S67T	25	7	-1.6	67		0	A
1VQB	T48C	25	7	-0.8	48		13.84	A
1VQB	T48V	25	7	0	48		13.84	A
1VQB	T62C	25	7	-0.7	62		39.37	A
1VQB	T62V	25	7	1.3	62		39.37	A
1VQB	V19C	25	7	-0.3	19		65.71	A
1VQB	V19T	25	7	-0.6	19		65.71	A
1VQB	V35A	25	7	-2.2	35		5.53	A
1VQB	V35C	25	7	-1.4	35		5.53	A
1VQB	V35F	25	7	-3.2	35		5.53	A
1VQB	V35I	25	7	-0.7	35		5.53	A
1VQB	V35L	25	7	-2.7	35		5.53	A
1VQB	V35M	25	7	-1.1	35		5.53	A
1VQB	V35T	25	7	-5.3	35		5.53	A
1VQB	V43C	25	7	-2.1	43		36.11	A
1VQB	V43T	25	7	-1.6	43		36.11	A
1VQB	V45A	25	7	-2.1	45		32.27	A
1VQB	V45C	25	7	-0.1	45		32.27	A
1VQB	V45L	25	7	-3	45		32.27	A
1VQB	V45T	25	7	-3.5	45		32.27	A
1VQB	V63C	25	7	-4.1	63		15.35	A
1VQB	V63T	25	7	-5	63		15.35	A
1VQB	V70C	25	7	-3.3	70		68.05	A
1VQB	V70P	25	7	-5.1	70		68.05	A
1VQB	V70T	25	7	-3.5	70		68.05	A
1VQB	Y26R	25	7	-0.4	26		38.32	A
1VQB	Y41A	25	7	-0.4	41		79.6	A
1VQB	Y41F	25	7	-0.6	41		79.6	A
1YCC	F82Y	25	6	-0.7	87	5	17.64	A
1YCC	K73I	25	4.5	-0.4	78	5	83.62	A
1YCC	K73V	25	4.5	0.1	78	5	83.62	A
1YCC	K73W	25	4.5	-1.6	78	5	83.62	A
1YCC	L85A	25	6	-2.8	90	5	4.81	A
1YCC	N52A	26.85	4.6	0.63	57	5	11.48	A
1YCC	N52H	26.85	4.6	-1.27	57	5	11.48	A
1YCC	N52I	26.85	4.6	2.56	57	5	11.48	A
1YCC	N52L	26.85	4.6	2.25	57	5	11.48	A
1YCC	N52M	26.85	4.6	-0.08	57	5	11.48	A
1YCC	N52Q	26.85	4	0.74	57	5	11.48	A
1YCC	N52S	26.85	5	-1.29	57	5	11.48	A
1YCC	N52T	26.85	5	-0.53	57	5	11.48	A
1YCC	N52V	26.85	4.6	1.67	57	5	11.48	A
1YCC	P76G	25	4.6	-0.78	81	5	70.82	A
1YCC	P76L	25	4.6	-3.44	81	5	70.82	A
1YCC	P76R	25	4.6	-0.97	81	5	70.82	A
1YCC	P76S	25	4.6	-1.89	81	5	70.82	A
1YCC	P76V	25	4.6	-1.07	81	5	70.82	A
1YCC	P76W	25	4.6	-2.38	81	5	70.82	A
1YCC	P76Y	25	4.6	-2.07	81	5	70.82	A
1YCC	C102A	46.5	6	2.9	107	5	0.85	A
1YCC	C102S	46.5	6	2.8	107	5	0.85	A
1YCC	C102T	57.1	6	5.7	107	5	0.85	A
2ABD	A9G	5	5.3	-1.81	9		8.17	A
2ABD	F5A	5	5.3	-2.52	5		0	A
2ABD	A34G	5	5.3	-1.57	34		6.35	A
2ABD	D21A	5	5.3	0.42	21		18.46	A
2ABD	D21H	5	5.3	-0.56	21		18.46	A
2ABD	E67A	5	5.3	-0.36	67		55.7	A
2ABD	K32A	5	5.3	-1.02	32		25.13	A
2ABD	K32E	5	5.3	-1.68	32		25.13	A
2ABD	K32R	5	5.3	-1.83	32		25.13	A
2ABD	K52M	5	5.3	0.18	52		36.17	A
2ABD	K54A	5	5.3	-0.86	54		36.17	A
2ABD	K54M	5	5.3	0.27	54		36.17	A
2ABD	L15A	5	5.3	-3.1	15		0.33	A
2ABD	L25A	5	5.3	-1.02	25		8.74	A
2ABD	L80A	5	5.3	-3.7	80		1.8	A
2ABD	P19A	5	5.3	-1.07	19		4.51	A
2ABD	P44A	5	5.3	-1.4	44		35.66	A
2ABD	Q33A	5	5.3	-3.66	33		0.73	A
2ABD	T35A	5	5.3	-1.09	35		36.7	A
2ABD	V12A	5	5.3	-1.69	12		5.14	A
2ABD	V77A	5	5.3	-1.14	77		2.34	A
2ABD	Y28A	5	5.3	-2.47	28		24.85	A
2ABD	Y28F	5	5.3	-1.06	28		24.85	A
2ABD	Y28N	5	5.3	-2.23	28		24.85	A
2ABD	Y31N	5	5.3	-1.52	31		26.2	A
2ABD	Y73A	5	5.3	-4.83	73		1.59	A
2ABD	Y73F	5	5.3	0.27	73		1.59	A
2AFG	L44P	40.05	6.6	0.69	44		0	A
2AFG	L73V	40.05	6.6	-1.46	73		3.93	A
2AFG	V109L	40.05	6.6	-0.57	109		0.33	A
2AKY	V8I	25	7.5	-1.2	8		0.39	A
2AKY	T77H	25	7.5	-2.15	77		73.04	A
2AKY	I213F	25	7.5	-1.91	213		0	A
2AKY	N169D	25	7.5	-2.15	169		49.66	A
2CI2	A35G	25	6.25	-1.09	35		0	I
2CI2	A77G	25	6.3	-1.88	77		40.02	I
2CI2	D42A	25	6.25	-0.96	42		41.78	I
2CI2	D64A	25	6.25	-0.8	64		21.24	I
2CI2	D71A	25	6.25	-3.41	71		40.94	I
2CI2	E26A	25	6.25	-0.47	26		50.2	I
2CI2	E26Q	25	6.25	-0.62	26		50.2	I
2CI2	E33D	25	6.25	-0.52	33		56.84	I
2CI2	E33N	25	6.25	-0.7	33		56.84	I
2CI2	E33Q	25	6.25	-0.29	33		56.84	I
2CI2	E34D	25	6.25	-0.74	34		50.72	I
2CI2	E34N	25	6.25	-1.07	34		50.72	I
2CI2	E34Q	25	6.25	-0.47	34		50.72	I
2CI2	E45A	25	6.25	-0.32	45		54.49	I
2CI2	E60A	25	6.3	-0.68	60		52.83	I
2CI2	F69A	25	6.25	-3.84	69		17.19	I
2CI2	F69L	25	6.25	-2.11	69		17.19	I
2CI2	F69V	25	6.25	-2.39	69		17.19	I
2CI2	I39V	25	6.3	-1.27	39		0	I
2CI2	I48A	25	6.3	-3.84	48		18.27	I
2CI2	I48V	25	6.3	-1.09	48		18.27	I
2CI2	I49A	25	6.3	-2.12	49		40.7	I
2CI2	I49G	25	6.3	-3.52	49		40.7	I
2CI2	I49T	25	6.3	-1.34	49		40.7	I
2CI2	I49V	25	6.3	0.08	49		40.7	I
2CI2	I56A	25	6.25	-0.03	56		94.49	I
2CI2	I76A	25	6.3	-4.25	76		0.54	I
2CI2	I76V	25	6.3	0.21	76		0.54	I
2CI2	K21A	25	6.25	-0.55	21		41.37	I
2CI2	K21M	25	6.25	-0.67	21		41.37	I
2CI2	K30A	25	6.25	0.42	30		41.23	I
2CI2	K36A	25	6.25	-0.49	36		43.9	I
2CI2	K36G	25	6.25	-2.32	36		43.9	I
2CI2	K37A	25	6.25	0.21	37		67.57	I
2CI2	K37G	25	6.25	-0.99	37		67.57	I
2CI2	K43A	25	6.25	-0.65	43		4.38	I
2CI2	K43G	25	6.25	-3.19	43		4.38	I
2CI2	K72N	25	6.25	0	72		101.22	I
2CI2	L27A	25	6.3	-2.64	27		0.49	I
2CI2	L40A	25	6.25	-1.33	40		43.53	I
2CI2	L40G	25	6.25	-1.38	40		43.53	I
2CI2	L51A	25	6.25	-2.37	51		21.25	I
2CI2	L51I	25	6.25	-0.26	51		21.25	I
2CI2	L51V	25	6.25	-0.5	51		21.25	I
2CI2	L68A	25	6.3	-3.82	68		0.05	I
2CI2	N75A	25	6.25	-0.83	75		28.35	I
2CI2	N75D	25	6.25	-1.21	75		28.35	I
2CI2	P25A	25	6.25	-1.57	25		50.18	I
2CI2	P44A	25	6.25	-1.76	44		77.17	I
2CI2	P52A	25	6.25	-0.17	52		61.38	I
2CI2	P80A	25	6.25	-3.34	80		2.61	I
2CI2	Q41A	25	6.25	-0.02	41		78.16	I
2CI2	Q41G	25	6.25	-0.6	41		78.16	I
2CI2	R62A	25	6.25	-0.58	62		49.69	I
2CI2	S31A	25	6.25	-0.89	31		20.48	I
2CI2	S31G	25	6.25	-0.8	31		20.48	I
2CI2	T22A	25	6.3	-0.85	22		38.57	I
2CI2	T22G	25	6.3	-1.16	22		38.57	I
2CI2	T22V	25	6.3	-0.32	22		38.57	I
2CI2	T55A	25	6.25	0.23	55		41.17	I
2CI2	T55S	25	6.25	-0.02	55		41.17	I
2CI2	T55V	25	6.25	-0.76	55		41.17	I
2CI2	T58A	25	6.3	-0.69	58		76.78	I
2CI2	T58D	25	6.3	0.04	58		76.78	I
2CI2	V38A	25	6.3	-0.46	38		34.03	I
2CI2	V53A	25	6.3	-0.64	53		50.68	I
2CI2	V53G	25	6.3	-2.43	53		50.68	I
2CI2	V53T	25	6.3	-1.03	53		50.68	I
2CI2	V57A	25	6.25	-1.47	57		40.27	I
2CI2	V66A	25	6.3	-4.88	66		0	I
2CI2	V70A	25	6.3	-1.95	70		7.87	I
2CI2	V79A	25	6.3	-1.51	79		25.63	I
2CI2	V79G	25	6.3	-3.24	79		25.63	I
2CI2	V79T	25	6.3	-0.38	79		25.63	I
2CI2	V82A	25	6.3	-1.45	82		11.58	I
2CI2	V82G	25	6.3	-3.5	82		11.58	I
2CI2	V82T	25	6.3	-1.15	82		11.58	I
2HPR	G49A	25	7	0.8	48	-1	23.76	A
2HPR	G49E	25	7	1.4	48	-1	23.76	A
2HPR	G49K	25	7	-1	48	-1	23.76	A
2LZM	I3A	64.7	6.5	-0.7	3		10.7	A
2LZM	I3C	64.7	6.5	-1.2	3		10.7	A
2LZM	I3D	64.7	6.5	-3.2	3		10.7	A
2LZM	I3E	64.7	6.5	-2	3		10.7	A
2LZM	I3F	64.7	6.5	-1.1	3		10.7	A
2LZM	I3G	64.7	6.5	-2.1	3		10.7	A
2LZM	I3L	64.7	6.5	0.4	3		10.7	A
2LZM	I3M	64.7	6.5	-0.9	3		10.7	A
2LZM	I3P	53.56	3	-2.53	3		10.7	A
2LZM	I3S	64.7	6.5	-1.7	3		10.7	A
2LZM	I3T	64.7	6.5	-2.3	3		10.7	A
2LZM	I3V	64.7	6.5	-0.4	3		10.7	A
2LZM	I3W	64.7	6.5	-2.8	3		10.7	A
2LZM	I3Y	64.7	6.5	-2.3	3		10.7	A
2LZM	L7A	51.65	3	-2.6	7		0	A
2LZM	M6A	51.65	3	-1.9	6		0	A
2LZM	M6I	65.5	6	-1.38	6		0	A
2LZM	M6L	47	3	-2.8	6		0	A
2LZM	A41D	65.15	5.4	0.29	41		35.39	A
2LZM	A41S	51.55	3	-0.6	41		35.39	A
2LZM	A41V	66.51	5.4	0.3	41		35.39	A
2LZM	A42K	53	5.45	-3.7	42		0	A
2LZM	A42S	51.55	3	-2.3	42		0	A
2LZM	A49S	51.55	3	-0.5	49		42.92	A
2LZM	A73S	51.55	3	-0.4	73		46.28	A
2LZM	A74P	62.9	6.5	-4.6	74		7.8	A
2LZM	A82P	64.7	6.5	0.8	82		81.22	A
2LZM	A82S	51.55	3	-0.3	82		81.22	A
2LZM	A93P	64.7	6.5	0.1	93		68.87	A
2LZM	A93S	51.55	3	-0.2	93		68.87	A
2LZM	A93T	65.15	5.4	0.06	93		68.87	A
2LZM	A98S	51.55	3	-2.5	98		0	A
2LZM	A98V	40	3	-4.9	98		0	A
2LZM	C54T	70	6.5	0.3	54		2.64	A
2LZM	C54V	70	6.5	-0.7	54		2.64	A
2LZM	D20A	65.1	5.4	-0.3	20		32.06	A
2LZM	D20N	65.1	5.4	1.3	20		32.06	A
2LZM	D20S	65.1	5.4	0.7	20		32.06	A
2LZM	D20T	65.1	5.4	0.9	20		32.06	A
2LZM	D47A	62.2	6.7	-0.95	47		24.71	A
2LZM	D72P	63.4	6.5	-2.7	72		47.88	A
2LZM	D92N	62.4	6.7	-1.4	92		43.86	A
2LZM	E11A	66.48	5.4	1.1	11		18.89	A
2LZM	E11F	66.48	5.4	1.7	11		18.89	A
2LZM	E11H	65.1	5.4	0.1	11		18.89	A
2LZM	E11M	66.48	5.4	1.6	11		18.89	A
2LZM	E11N	65.1	5.4	-0.1	11		18.89	A
2LZM	E22K	65.15	5.4	0.57	22		47.97	A
2LZM	E45A	62.2	6.7	0.01	45		30.57	A
2LZM	F67A	51.65	3	-1.9	67		5.23	A
2LZM	G30A	66.48	5.4	0.1	30		21.98	A
2LZM	G30F	66.48	5.4	-1.5	30		21.98	A
2LZM	G77A	64.7	6.5	0.4	77		4.83	A
2LZM	H31N	66	5.5	-4	31		18.8	A
2LZM	I17A	51.65	3	-2.7	17		11.03	A
2LZM	I27A	51.65	3	-3.1	27		0	A
2LZM	I29A	51.65	3	-2.6	29		2.11	A
2LZM	I50A	51.65	3	-2	50		18	A
2LZM	I58A	51.65	3	-3.2	58		2.22	A
2LZM	I58T	59	5.4	-3.4	58		2.22	A
2LZM	I78A	51.65	3	-1.6	78		0	A
2LZM	I78M	65.3	5.42	-1.5	78		0	A
2LZM	K16E	66.7	5.3	0.5	16		58.39	A
2LZM	K43A	62.2	6.7	-1.03	43		23.33	A
2LZM	K48A	62.2	6.7	-0.56	48		73.46	A
2LZM	K60H	63	6.5	-0.1	60		52.02	A
2LZM	K60P	64.7	6.5	0	60		52.36	A
2LZM	K83H	63	6.5	-0.4	83		64.17	A
2LZM	L33A	51.65	3	-3.6	33		9.12	A
2LZM	L39A	53	5.45	-0.9	39		44.89	A
2LZM	L46A	62.2	6.7	-1.86	46		0	A
2LZM	L66A	51.65	3	-3.9	66		1.64	A
2LZM	L84A	51.65	3	-3.9	84		0	A
2LZM	L84M	65.3	5.42	-1.9	84		0	A
2LZM	L91A	51.65	3	-3.1	91		2.84	A
2LZM	L91M	65.3	5.42	-0.8	91		2.84	A
2LZM	L99A	64.88	5.7	-4.5	99		0	A
2LZM	L99F	64.88	5.7	-0.3	99		0	A
2LZM	L99G	65.2	5.4	-6.3	99		0	A
2LZM	L99I	64.88	5.7	-1.5	99		0	A
2LZM	L99M	64.88	5.7	-0.6	99		0	A
2LZM	L99V	64.88	5.7	-2	99		0	A
2LZM	N40A	62.2	6.7	0.32	40		74.39	A
2LZM	N40D	65.15	5.4	0.44	40		74.39	A
2LZM	N55G	64.7	6.5	-0.6	55		78.55	A
2LZM	N68A	47.8	2.5	-0.05	68		52.87	A
2LZM	Q69P	63.2	6.5	-2.9	69		50.06	A
2LZM	R14K	65.15	5.4	-0.03	14		51.53	A
2LZM	R80K	65.15	5.4	-0.17	80		79.3	A
2LZM	R96H	70	6.5	-2.8	96		30.74	A
2LZM	S38D	66.1	6.9	0.6	38		44.45	A
2LZM	S38N	62.4	6.7	0	38		44.45	A
2LZM	S44A	62.2	6.7	0.34	44		57.85	A
2LZM	S44C	51.68	3.01	-0.11	44		57.85	A
2LZM	S44D	51.68	3.01	-0.11	44		57.85	A
2LZM	S44E	51.68	3.01	0	44		57.85	A
2LZM	S44F	51.68	3.01	0.06	44		57.85	A
2LZM	S44G	51.68	3.01	-0.53	44		57.85	A
2LZM	S44H	51.68	3.01	0.04	44		57.85	A
2LZM	S44I	51.68	3.01	0.31	44		57.85	A
2LZM	S44K	51.68	3.01	0.2	44		57.85	A
2LZM	S44L	51.68	3.01	0.39	44		57.85	A
2LZM	S44M	51.68	3.01	0.33	44		57.85	A
2LZM	S44N	51.68	3.01	-0.14	44		57.85	A
2LZM	S44P	51.68	3.01	-3.03	44		57.85	A
2LZM	S44Q	51.68	3.01	0.27	44		57.85	A
2LZM	S44R	51.68	3.01	0.24	44		57.85	A
2LZM	S44T	51.68	3.01	0.01	44		57.85	A
2LZM	S44V	51.68	3.01	0.1	44		57.85	A
2LZM	S44W	51.68	3.01	0.05	44		57.85	A
2LZM	S44Y	51.68	3.01	0.19	44		57.85	A
2LZM	S90H	63	6.5	-1.1	90		32.42	A
2LZM	T26S	65.15	5.4	0.57	26		4.61	A
2LZM	T59A	63	6.5	-1.5	59		51.77	A
2LZM	T59D	63	6.5	-1.2	59		51.77	A
2LZM	T59G	63	6.5	-1.6	59		51.77	A
2LZM	T59N	63	6.5	-1.1	59		51.77	A
2LZM	T59S	63	6.5	-0.2	59		51.77	A
2LZM	T59V	63	6.5	-1.5	59		51.77	A
2LZM	V71A	51.65	3	-1.5	71		4.29	A
2LZM	V75T	51.55	3	-1.3	75		24.01	A
2LZM	V87A	51.65	3	-1.7	87		2.21	A
2LZM	V87T	51.55	3	-1.6	87		2.21	A
2LZM	V94A	51.65	3	-1.8	94		20.95	A
2LZM	A129L	65.3	5.4	-1.3	129		0	A
2LZM	A129M	65.3	5.4	-1.9	129		0	A
2LZM	A129V	52.1	2.8	-0.7	129		0	A
2LZM	A130S	51.55	3	-1	130		6.53	A
2LZM	A134S	51.55	3	-0.1	134		26.32	A
2LZM	A146T	70	6.5	-1.5	146		0	A
2LZM	A160T	65.5	6	-1.65	160		14.88	A
2LZM	E108V	65.2	5.4	0.7	108		27.93	A
2LZM	E128A	40.8	2	0.16	128		49.63	A
2LZM	E128K	47	3	-1.16	128		49.63	A
2LZM	F104A	51.65	3	-3.1	104		15.55	A
2LZM	F153A	64.88	5.7	-3.8	153		0.05	A
2LZM	F153I	64.88	5.7	-0.2	153		0.05	A
2LZM	F153L	64.88	5.7	0.3	153		0.05	A
2LZM	F153M	64.88	5.7	-0.6	153		0.05	A
2LZM	F153V	64.88	5.7	-1.8	153		0.05	A
2LZM	G113A	64.7	6.5	0.3	113		73.82	A
2LZM	G113E	65.15	5.4	0.3	113		73.82	A
2LZM	G156D	64.7	6.5	-2.3	156		22.87	A
2LZM	I100A	51.65	3	-3.4	100		4.86	A
2LZM	I100M	65.3	5.42	-1.6	100		4.86	A
2LZM	K124G	64.7	6.5	-0.1	124		50.51	A
2LZM	K135E	25	5.3	-1	135		71.85	A
2LZM	K147E	25	5.3	-0.7	147		43.9	A
2LZM	L118A	51.65	3.01	-3.5	118		5.3	A
2LZM	L118M	65.3	5.42	-0.7	118		5.3	A
2LZM	L121A	65.3	5.4	-2.3	121		0.11	A
2LZM	L121M	65.3	5.42	-0.8	121		0.11	A
2LZM	L133A	51.8	3.01	-4.3	133		0.44	A
2LZM	L133D	61.9	6.5	-5.7	133		0.44	A
2LZM	L133F	52.1	2.86	-0.3	133		0.44	A
2LZM	L133M	65.3	5.42	-0.4	133		0.44	A
2LZM	M102K	65.3	5.3	-6.9	102		0.35	A
2LZM	M102L	64.89	5.7	-0.82	102		0.35	A
2LZM	M106A	51.65	3	-2.3	106		28.04	A
2LZM	M106K	47	3	-3.4	106		28.04	A
2LZM	M106L	47	3	0.5	106		28.04	A
2LZM	M120A	51.65	3.01	-0.2	120		16.49	A
2LZM	M120K	47	3	-1.6	120		16.49	A
2LZM	M120L	47	3	0.5	120		16.49	A
2LZM	N101A	59	5.4	-1.5	101		0.14	A
2LZM	N116A	51.65	3.01	0.17	116		52.39	A
2LZM	N116D	66.1	5.7	0.6	116		52.39	A
2LZM	N132F	66.48	5.4	1.3	132		28.01	A
2LZM	N132I	66.48	5.4	1.2	132		28.01	A
2LZM	N132M	66.48	5.4	1.5	132		28.01	A
2LZM	N144D	66.1	6.9	0.5	144		66.87	A
2LZM	N144E	64.5	6.5	0.5	144		66.87	A
2LZM	N144H	62.4	6.7	0.3	144		66.87	A
2LZM	N163D	65.15	5.4	-0.21	163		80.46	A
2LZM	Q105A	66.3	5.8	-0.6	105		32.53	A
2LZM	Q105E	66.3	5.8	-1.1	105		32.53	A
2LZM	Q105G	66.3	5.8	-1.5	105		32.53	A
2LZM	Q105M	59	5.4	-1.2	105		32.53	A
2LZM	Q123A	51.65	3.01	-0.22	123		51.79	A
2LZM	Q123E	64.5	6.5	0.4	123		51.51	A
2LZM	R119A	51.65	3.01	-0.18	119		50.26	A
2LZM	R119E	66.7	5.3	-0.04	119		50.26	A
2LZM	R119H	65.15	5.4	-0.29	119		50.26	A
2LZM	R119M	66.1	5.7	0.1	119		50.22	A
2LZM	R154E	66.7	5.3	-1.1	154		34.63	A
2LZM	S117A	51.65	3.01	1.27	117		0.85	A
2LZM	S117F	66.48	5.4	1.1	117		0.85	A
2LZM	S117I	66.48	5.4	1.7	117		0.85	A
2LZM	S117V	66.48	5.4	2	117		0.85	A
2LZM	T109D	62.4	6.7	0.6	109		84.21	A
2LZM	T109N	62.4	6.7	0.1	109		84.21	A
2LZM	T115A	51.65	3.01	-0.14	115		62.8	A
2LZM	T115E	66.1	6.5	0.3	115		62.73	A
2LZM	T151S	65.15	5.4	0.39	151		22.71	A
2LZM	T152A	59	5.4	-1.5	152		0	A
2LZM	T152C	59	5.4	-0.5	152		0	A
2LZM	T152I	59	5.4	-0.4	152		0	A
2LZM	T152S	59	5.4	-2	152		0	A
2LZM	T152V	59	5.4	0.2	152		0	A
2LZM	T157A	38.8	2	-1.1	157		41.82	A
2LZM	T157C	42	2	-1.3	157		41.82	A
2LZM	T157D	42	2	-1.1	157		41.82	A
2LZM	T157E	38.8	2	-1.5	157		41.82	A
2LZM	T157F	42	2	-2.4	157		41.82	A
2LZM	T157G	42	2	-1.1	157		41.82	A
2LZM	T157H	42	2	-2.1	157		41.82	A
2LZM	T157I	64.5	6	-1.2	157		41.82	A
2LZM	T157L	53.6	3	-1.7	157		41.82	A
2LZM	T157N	53.6	3	-1.2	157		41.82	A
2LZM	T157R	53.6	3	0.3	157		41.82	A
2LZM	T157S	42	2	-0.66	157		41.82	A
2LZM	T157V	53.6	3	-1.2	157		41.82	A
2LZM	V103A	51.65	3	-2.2	103		4.68	A
2LZM	V103M	65.3	5.42	-1.2	103		4.68	A
2LZM	V111A	51.65	3	-1.3	111		0	A
2LZM	V111F	64.89	5.7	-1.69	111		0	A
2LZM	V111I	64.89	5.7	-0.85	111		0	A
2LZM	V131A	66.51	5.4	0.39	131		64.48	A
2LZM	V131D	53.08	3.01	0.08	131		64.48	A
2LZM	V131E	53.08	3.01	0.2	131		64.48	A
2LZM	V131G	53.08	3.01	-0.68	131		64.48	A
2LZM	V131I	53.08	3.01	0.16	131		64.48	A
2LZM	V131L	53.08	3.01	0.09	131		64.48	A
2LZM	V131M	53.08	3.01	0.12	131		64.48	A
2LZM	V131S	53.08	3.01	-0.05	131		64.48	A
2LZM	V131T	53.08	3.01	-0.12	131		64.48	A
2LZM	V149A	59	5.4	-3.1	149		0.07	A
2LZM	V149C	59	5.4	-2	149		0.07	A
2LZM	V149G	59	5.4	-4.9	149		0.07	A
2LZM	V149I	59	5.4	-0.1	149		0.07	A
2LZM	V149S	59	5.4	-4.4	149		0.07	A
2LZM	V149T	59	5.4	-3	149		0.07	A
2RN2	A24V	52.7	5.5	0.88	24		0	A
2RN2	A52C	53	3.2	0.8	52		0.27	A
2RN2	A52D	53	3.2	-1.9	52		0.27	A
2RN2	A52E	53	3.2	-1.5	52		0.27	A
2RN2	A52F	53	3.2	0.5	52		0.27	A
2RN2	A52G	53	3.2	-2.7	52		0.27	A
2RN2	A52H	53	3.2	-3.6	52		0.27	A
2RN2	A52I	53	3.2	1.9	52		0.27	A
2RN2	A52K	53	3.2	-5.9	52		0.27	A
2RN2	A52L	53	3.2	1.3	52		0.27	A
2RN2	A52M	53	3.2	0.5	52		0.27	A
2RN2	A52N	53	3.2	-1.8	52		0.27	A
2RN2	A52P	53	3.2	-1.6	52		0.27	A
2RN2	A52Q	53	3.2	-1.2	52		0.27	A
2RN2	A52S	53	3.2	-1.8	52		0.27	A
2RN2	A52T	53	3.2	-0.8	52		0.27	A
2RN2	A52V	53	3.2	1.7	52		0.27	A
2RN2	D10A	47	9	4	10		12.77	A
2RN2	D10E	47	9	1	10		12.77	A
2RN2	D10H	47	9	2.4	10		12.77	A
2RN2	D10N	47	9	2	10		12.77	A
2RN2	D10S	47	9	2.7	10		12.77	A
2RN2	D70A	47	9	1.1	70		37.54	A
2RN2	D70E	47	9	0.1	70		37.54	A
2RN2	D70N	47	9	1.6	70		37.54	A
2RN2	D94E	49.8	5.5	-0.4	94		69.12	A
2RN2	E48A	47	9	-0.3	48		10.88	A
2RN2	E48D	47	9	-0.2	48		10.88	A
2RN2	E48Q	47	9	0.3	48		10.88	A
2RN2	G23A	52.7	5.5	0.5	23		0	A
2RN2	G77A	49.8	3	-0.9	77		0	A
2RN2	H62D	52.7	5.5	-0.17	62		72.46	A
2RN2	H62P	52.5	5.5	1.1	62		72.46	A
2RN2	H62R	52.7	5.5	0.36	62		72.46	A
2RN2	K91R	49.8	5.5	0	91		39.13	A
2RN2	K95A	49.8	5.5	0.1	95		66.6	A
2RN2	K95G	49.8	5.5	1.9	95		66.6	A
2RN2	K95N	52.7	5.5	0.88	95		66.6	A
2RN2	Q76L	50.1	3	0.24	76		32.08	A
2RN2	Q80L	50.1	3	0.3	80		59.63	A
2RN2	R41C	52.7	5.5	0.44	41		51.18	A
2RN2	S68A	49.8	3	-0.5	68		0.85	A
2RN2	S68G	49.8	3	-2.4	68		0.85	A
2RN2	S68L	49.8	3	-0.5	68		0.85	A
2RN2	S68T	49.8	3	-0.2	68		0.85	A
2RN2	S68V	49.8	3	0.6	68		0.85	A
2RN2	V74A	52	5.5	-3.4	74		0.39	A
2RN2	V74I	52	5.5	0.6	74		0.39	A
2RN2	V74L	52.5	5.5	0.9	74		0.39	A
2RN2	A125T	52	5.5	0	125		62.98	A
2RN2	D134A	53.1	5.5	1.51	134		34.7	A
2RN2	D134E	53.1	5.5	0.86	134		34.7	A
2RN2	D134H	53.1	5.5	1.94	134		34.7	A
2RN2	D134I	53.1	5.5	1.27	134		34.7	A
2RN2	D134L	53.1	5.5	1.51	134		34.7	A
2RN2	D134N	53.1	5.5	0.89	134		34.7	A
2RN2	D134Q	53.1	5.5	1.32	134		34.7	A
2RN2	D134S	53.1	5.5	1.08	134		34.7	A
2RN2	D134T	53.1	5.5	1.08	134		34.7	A
2RN2	D134V	53.1	5.5	1.12	134		34.7	A
2RN2	E119V	52.7	5.5	0.74	119		32.63	A
2RN2	E135K	52.7	5.5	-0.22	135		60.62	A
2RN2	K117R	52.7	5.5	0.03	117		57.37	A
2RN2	Q113P	52	5.5	-0.6	113		54.48	A
2TRX	L78K	85.32	7	-3.9	78		0.16	A
2TRX	L78R	85.32	7	-4	78		0.16	A
3BLS	Y150F	54.6	6.8	-0.7	147	-3	8.66	A
3MBP	V8G	25	7.6	-1.1	8		26.28	A
3MBP	D55N	25	7.6	0	55		32.41	A
3MBP	G19C	25	7.6	-2.3	19		23.13	A
3MBP	A276G	25	7.6	-1.5	276		48.91	A
3MBP	T345I	25	7.6	0.7	345		42.11	A
3MBP	Y283D	25	7.6	-3.2	283		26.44	A
3SSI	M73A	53.36	7	0.55	73		105.6	A
3SSI	M73D	53.36	7	1.6	73		105.6	A
3SSI	M73E	53.36	7	1.05	73		105.6	A
3SSI	M73G	53.36	7	-0.06	73		105.6	A
3SSI	M73I	53.36	7	-0.94	73		105.6	A
3SSI	M73K	53.36	7	0.35	73		105.6	A
3SSI	M73L	53.36	7	-0.25	73		105.6	A
3SSI	M73V	53.36	7	-0.66	73		105.6	A
3SSI	V13A	82.21	7	-6.78	13		36.56	A
3SSI	V13F	82.21	7	-5.69	13		36.56	A
3SSI	V13G	82.21	7	-10.3	13		36.56	A
3SSI	V13I	82.21	7	-0.84	13		36.56	A
3SSI	V13L	82.21	7	-2.21	13		36.56	A
3SSI	V13M	82.21	7	-5.92	13		36.56	A
3SSI	M103A	82.21	7	-2.32	103		0.25	A
3SSI	M103G	82.21	7	-6.82	103		0.25	A
3SSI	M103I	82.21	7	-1.89	103		0.25	A
3SSI	M103L	82.21	7	0.15	103		0.25	A
3SSI	M103V	53.36	3.2	-1.35	103		0.25	A
451C	F7A	50.4	5	1.1	7		9.32	A
451C	E43Y	50.4	5	0.6	43		55.12	A
451C	F34Y	50.4	5	1.9	34		11.61	A
451C	Q37R	50.4	5	0.5	37		57.05	A
451C	V13M	50.4	5	0.4	13		39.3	A
451C	V78I	50.4	5	1	78		4.94	A
4LYZ	F3Y	74	6.4	-0.45	3		7.72	A
4LYZ	A31I	74	6.4	1.4	31		0	A
4LYZ	A31V	74	6.4	1.2	31		0	A
4LYZ	C94A	20	9.5	-4.78	94		2.07	A
4LYZ	F34Y	74	6.4	0.19	34		35.77	A
4LYZ	G49A	65.6	2.7	-1.89	49		28.21	A
4LYZ	G49N	20	9.5	-0.96	49		28.21	A
4LYZ	G67A	65.6	2.7	-0.98	67		94.28	A
4LYZ	G71A	65.6	2.7	-0.38	71		44.35	A
4LYZ	H15L	74	6.4	0.76	15		24.3	A
4LYZ	I55A	74	6.4	-4.4	55		0.43	A
4LYZ	I55F	74	6.4	-2.46	55		0.43	A
4LYZ	I55L	74	6.4	-0.45	55		0.43	A
4LYZ	I55M	74	6.4	-2.27	55		0.43	A
4LYZ	I55T	74	6.4	-4.96	55		0.43	A
4LYZ	I55V	74	6.4	-0.91	55		0.43	A
4LYZ	K13D	20	9.5	-6.7	13		37.19	A
4LYZ	M12F	66	2.7	0.28	12		0.3	A
4LYZ	M12L	66	2.7	-0.57	12		0.3	A
4LYZ	N19K	74	6.4	-1.06	19		64.89	A
4LYZ	N77H	74	6.4	-0.38	77		84.15	A
4LYZ	P70N	20	9.5	-2.15	70		91.12	A
4LYZ	R21Q	74	6.4	-0.15	21		62.31	A
4LYZ	R68K	74	6.4	-0.04	68		51.44	A
4LYZ	R73K	74	6.4	0.23	73		67.38	A
4LYZ	S91A	74	6.4	-0.15	91		0.43	A
4LYZ	S91D	74	6.4	-2.31	91		0.43	A
4LYZ	S91T	74	6.4	0.99	91		0.43	A
4LYZ	S91V	74	6.4	-0.08	91		0.43	A
4LYZ	S91Y	74	6.4	-3.07	91		0.43	A
4LYZ	T40I	74	6.4	-2.2	40		0.07	A
4LYZ	T40S	74	6.4	-0.27	40		0.07	A
4LYZ	D101A	74	6.4	0.76	101		65.72	A
4LYZ	D101E	74	6.4	0	101		65.72	A
4LYZ	D101F	74	6.4	0.72	101		65.72	A
4LYZ	D101G	74	6.4	0.45	101		65.72	A
4LYZ	D101K	74	6.4	0.19	101		65.72	A
4LYZ	D101N	74	6.4	0.04	101		65.72	A
4LYZ	D101Q	74	6.4	-0.08	101		65.72	A
4LYZ	D101R	74	6.4	0.27	101		65.72	A
4LYZ	D101S	74	6.4	0.87	101		65.72	A
4LYZ	G102A	65.6	2.7	0.02	102		81.45	A
4LYZ	G102R	74	6.4	0.38	102		81.45	A
4LYZ	G102V	74	6.4	-0.04	102		81.45	A
4LYZ	G117A	65.6	2.7	-1.46	117		102.29	A
4LYZ	M105T	20	9.5	-0.24	105		0	A
4LYZ	N103D	20	9.5	0.24	103		65.98	A
4LYZ	Q121H	74	6.4	-0.45	121		60.36	A
4LYZ	R114H	74	6.4	0.68	114		56.86	A
5CRO	A36S	45	3	0.4	36		59.89	A
5CRO	Q16L	45	3	2.8	16		26.26	A
5CRO	Y26C	45	7	2.2	26		76.23	A
5CRO	Y26D	45	7	2.7	26		76.23	A
5CRO	Y26F	45	7	0.4	26		76.23	A
5CRO	Y26H	45	7	1.9	26		76.23	A
5CRO	Y26L	45	7	1.1	26		76.23	A
5CRO	Y26Q	45	7	1.4	26		76.23	A
5CRO	Y26V	45	7	0.9	26		76.23	A
5CRO	Y26W	45	7	-0.1	26		76.23	A
