# Supplementary material for: iStable: off-the-shelf predictor integration for predicting protein stability changes
Source: BMC Bioinformatics. 2013 Jan 21;14(Suppl 2):S5. doi: 10.1186/1471-2105-14-S2-S5 (PMC3549852; doi:10.1186/1471-2105-14-S2-S5)
Supplement: Additional file 1 — M3131_Decreased and M3131_Increased show the integrated training data M3131 separated into positive (increasing stability) dataset and negative (decreasing stability) dataset. iStable_Comparison_results presents the different results of training conditions and comparisons of different predictors. [file 1471-2105-14-S2-S5-S1.zip › M1820_trainingdata.txt]

PDB code	Position	T (�XC)	pH	ddGM(kcal/mol)	Chain name	Position_ex	fix
1A43	G12A	25	7.3	-2.4	A	12	-144
1A43	E15D	25	7.3	-4.55	A	15	-144
1A43	R23A	25	7.3	-4.55	A	23	-144
1A43	W40A	25	7.3	-0.7	A	40	-144
1A43	C74S	25	7.3	-3.7	A	74	-144
1A5E	W15D	20	8.5	0.19	A	15	0
1A5E	L37S	20	8.5	0.81	A	37	0
1A5E	L121R	20	8.5	0.55	A	121	0
1AEP	L14K	25	7.4	-1.18	A	14	0
1AEP	T28A	25	7.4	0.48	A	28	0
1AEP	A137K	25	7.4	-1.4	A	137	0
1AEP	T141A	25	7.4	-1.03	A	141	0
1AG2	F52W	22	7	-0.05	A	52	-123
1AJ3	H10A	25	7	-0.5	A	10	0
1AJ3	H10G	25	7	0.5	A	10	0
1AJ3	F12A	25	7	3.7	A	12	0
1AJ3	F12L	25	7	1.3	A	12	0
1AJ3	R14A	25	7	0.3	A	14	0
1AJ3	R14G	25	7	1.9	A	14	0
1AJ3	M16A	25	7	2.2	A	16	0
1AJ3	D17G	25	7	1.2	A	17	0
1AJ3	D17A	25	7	0.2	A	17	0
1AJ3	S21G	25	7	0.5	A	21	0
1AJ3	S21A	25	7	-0.5	A	21	0
1AJ3	I23A	25	7	3.6	A	23	0
1AJ3	I23V	25	7	1.6	A	23	0
1AJ3	E25A	25	7	-0.1	A	25	0
1AJ3	E25G	25	7	1.1	A	25	0
1AJ3	K26A	25	7	0	A	26	0
1AJ3	V30A	25	7	0.2	A	30	0
1AJ3	T40A	25	7	-0.3	A	40	0
1AJ3	T40G	25	7	0.1	A	40	0
1AJ3	V42A	25	7	0.4	A	42	0
1AJ3	N44G	25	7	0.4	A	44	0
1AJ3	N44A	25	7	-0.2	A	44	0
1AJ3	L45A	25	7	0.2	A	45	0
1AJ3	K47A	25	7	-0.4	A	47	0
1AJ3	K47G	25	7	0.5	A	47	0
1AJ3	H49A	25	7	1.4	A	49	0
1AJ3	R51G	25	7	0.6	A	51	0
1AJ3	R51A	25	7	-0.3	A	51
1AJ3	L52A	25	7	2.8	A	52
1AJ3	A54G	25	7	1.1	A	54
1AJ3	L56A	25	7	3.8	A	56
1AJ3	A58G	25	7	1.1	A	58
1AJ3	H59A	25	7	2.3	A	59
1AJ3	I63A	25	7	2.8	A	63
1AJ3	I63V	25	7	0.6	A	63
1AJ3	Q64A	25	7	0.7	A	64
1AJ3	Q64G	25	7	1.8	A	64
1AJ3	V66A	25	7	2.3	A	66
1AJ3	D68G	25	7	1.3	A	68
1AJ3	D68A	25	7	0.1	A	68
1AJ3	K72G	25	7	1.4	A	72
1AJ3	K72A	25	7	0.1	A	72
1AJ3	L73A	25	7	2.4	A	73
1AJ3	I84A	25	7	2	A	84
1AJ3	I84V	25	7	0.6	A	84
1AJ3	Q86A	25	7	0	A	86
1AJ3	Q86G	25	7	1.3	A	86
1AJ3	L88A	25	7	2.8	A	88
1AJ3	A89G	25	7	1.1	A	89
1AJ3	F91A	25	7	2.8	A	91
1AJ3	F91L	25	7	-0.5	A	91
1AJ3	D93A	25	7	-0.7	A	93
1AJ3	D93G	25	7	0.3	A	93
1AJ3	W95F	25	7	2.1	A	95
1AJ3	K96G	25	7	1.3	A	96
1AJ3	K96A	25	7	0.4	A	96
1AJ3	L98A	25	7	3.8	A	98
1AJ3	Q100A	25	7	-0.4	A	100
1AJ3	Q100G	25	7	0.7	A	100
1AJ3	A102G	25	7	2.6	A	102
1AJ3	A104G	25	7	1.8	A	104
1AJ3	R105A	25	7	0	A	105
1AKY	V8I	25	7.5	1.2	A	8
1AKY	Q48E	25	7.7	0.96	A	48
1AKY	T77H	25	6.4	0.9	A	77
1AKY	T110H	25	6.3	2.13	A	110
1AKY	N169D	25	7.5	2.15	A	169
1AKY	I213F	25	7.5	1.91	A	213
1AM7	H31D	25	7	1.6	A	31
1AM7	H48N	25	7	5	A	48
1AMQ	C77S	25	7.5	2.44	A	77	-5
1AMQ	C77A	25	7.5	0.45	A	77	-5
1AMQ	C180F	25	7.5	0.9	A	180	-11
1AMQ	C180R	25	7.5	1.69	A	180	-11
1AMQ	C180W	25	7.5	2.25	A	180	-11
1AMQ	C180A	25	7.5	1.12	A	180	-11
1AMQ	C180G	25	7.5	0.02	A	180	-11
1AMQ	C180S	25	7.5	1.44	A	180	-11
1AMQ	C180Y	25	7.5	1.05	A	180	-11
1AMQ	C181A	25	7.5	1.21	A	181	-11
1AMQ	C181S	25	7.5	0.99	A	181	-11
1AMQ	C258A	25	7.5	1.68	A	258	-12
1AMQ	C389S	25	7.5	1.79	A	389	-12
1AMQ	C389A	25	7.5	-1.06	A	389	-12
1AON	I3C	25	7.8	0.44	U	3
1AON	I3W	25	7.8	0.25	U	3
1AON	I48W	25	7.8	0.2	U	48
1AON	V95C	25	7.8	0.25	U	95
1APS	Y11I	28	5.5	2.24	A	11
1APS	Y11F	28	5.5	-1.04	A	11
1APS	V13A	28	5.5	2.63	A	13
1APS	V17A	28	5.5	1.84	A	17
1APS	V20A	28	5.5	0.28	A	20
1APS	F22L	28	5.5	1.29	A	22
1APS	Y25A	28	5.5	-0.1	A	25
1APS	A30G	28	5.5	1.65	A	30
1APS	V36A	28	5.5	2.54	A	36
1APS	W38F	28	5.5	0.02	A	38
1APS	V39A	28	5.5	1.63	A	39
1APS	T42A	28	5.5	1.84	A	42
1APS	G45A	28	5.5	1.73	A	45
1APS	V47A	28	5.5	1.87	A	47
1APS	V51A	28	5.5	1.88	A	51
1APS	W64A	28	5.5	1.5	A	64
1APS	I75V	28	5.5	1.41	A	75
1APS	T78S	28	5.5	1.41	A	78
1APS	E83D	28	5.5	1.51	A	83
1APS	I86V	28	5.5	1.57	A	86
1APS	L89A	28	5.5	1.67	A	89
1ARR	Q9G	25	7.5	-0.22	A	9
1ARR	R13G	25	7.5	-0.27	A	13
1ARR	R16G	25	7.5	0.64	A	16
1ARR	E17G	25	7.5	0.57	A	17
1ARR	L19Q	25	7.5	0.9	A	19
1ARR	D20G	25	7.5	1.35	A	20
1ARR	R23G	25	7.5	1.04	A	23
1ARR	K24T	25	7.5	0.6	A	24
1ARR	K24G	25	7.5	1.23	A	24
1ARR	E27G	25	7.5	0.43	A	27
1ARR	E28G	25	7.5	0.84	A	28
1ARR	N34G	25	7.5	-0.23	A	34
1ARR	S35G	25	7.5	0.24	A	35
1ARR	Q39G	25	7.5	0.65	A	39
1ARR	K46G	25	7.5	0.73	A	46
1ARR	K47G	25	7.5	0.57	A	47
1ARR	E48G	25	7.5	1.14	A	48
1AZP	V30I	50	7	-0.7	A	30
1B26	R191A	39	7	0.36	A	191	1
1B26	K194A	39	7	-0.38	A	194	1
1B26	E232A	39	7	0.49	A	232	1
1B8E	W19Y	30	7.1	3.45	A	19
1BLC	D146N	20	6.5	0.44	A	146	-33
1BNI	K27A	25	6.3	-0.44	A	27
1BNI	S57A	25	6.3	-0.15	A	57
1BNI	R59A	25	6.3	-0.64	A	59
1BNI	E73Q	25	6.3	2.7	A	73
1BNI	E73F	25	6.3	2.1	A	73
1BNI	E73W	25	6.3	2.2	A	73
1BNI	I76T	25	6.3	2.64	A	76
1BNI	H102A	25	6.3	0.24	A	102
1BOY	R200W	23	7.5	-0.6	A	200
1BTA	K21Q	25	8	1.09	A	21
1BTA	K21A	25	8	1.04	A	21
1BTA	K22Q	25	8	0.79	A	22
1BTA	C40A	25	7	-0.1	A	40
1BTA	E57K	25	8	0.7	A	57
1BTA	K60E	25	8	1.17	A	60
1BTA	K60L	25	8	-0.55	A	60
1BTA	R75L	25	8	-0.75	A	75
1BTA	R75Q	25	8	0.37	A	75
1BTA	K78A	25	8	0.05	A	78
1BTA	K78Q	25	8	-0.38	A	78
1BVC	H24V	0	7	0.52	A	24
1BVC	I30A	25	5.2	0.65	A	30
1BVC	L32A	25	5.2	0.92	A	32
1BVC	H48Q	0	7	0.62	A	48
1BVC	H64Q	0	7	0.45	A	64
1BVC	H82Q	0	7	0.05	A	82
1BVC	H93G	0	7	-0.04	A	93
1BVC	H113Q	0	7	0.26	A	113
1BVC	H119F	0	7	0.68	A	119
1BVC	F123T	0	7.5	2.62	A	123
1BVC	A130K	3.8	7.8	2.17	A	130
1C9O	E12K	75	7	0.32	A	12
1C9O	E21A	70	7	0.29	A	21
1C9O	E21K	75	7	0.31	A	21
1C9O	H29E	75	7	0.61	A	29
1C9O	E36K	75	7	0.45	A	36
1C9O	F38W	25	7	-0.24	A	38
1C9O	E46K	75	7	0.57	A	46
1C9O	E50K	75	7	0.58	A	50
1C9O	E50W	25	7	-0.07	A	50
1C9O	N55K	75	7	0.03	A	55
1C9O	R56E	75	7	-0.69	A	56
1CEY	D11A	25	7	-2.5	A	11	-1
1CEY	D12A	25	7	-2.7	A	12	-1
1CEY	F13N	25	7.5	-2.64	A	13	-1
1CEY	A47G	25	8	-0.06	A	47	-1
1CEY	D56A	25	7	-3.3	A	56	-1
1CEY	A73G	25	8	0.31	A	73	-1
1CEY	A76G	25	8	0.31	A	76	-1
1CEY	A79G	25	8	-0.43	A	79	-1
1CEY	A87G	25	8	-0.04	A	87	-1
1CEY	A89G	25	8	-0.35	A	89	-1
1CEY	A98G	25	8	0.48	A	98	-1
1CEY	A100G	25	8	0.95	A	100	-1
1CEY	A112G	25	8	0.75	A	112	-1
1CEY	A113G	25	8	0.5	A	113	-1
1CSE	V14A	25	7	1.04	I	14
1CSE	V18A	25	7	1.2	I	18
1CSE	L27A	25	7	0.16	I	27
1CSE	V54A	25	7	1.58	I	54
1CSE	V62A	25	7	1.01	I	62
1CSP	M1R	70	7	-1.75	A	1
1CSP	E3K	70	7	-2.75	A	3
1CSP	E3Q	55	7.5	-1.14	A	3
1CSP	N10D	55	7.5	-0.38	A	10
1CSP	D25Q	55	7.5	0.79	A	25
1CSP	E43S	70	7	-0.29	A	43
1CSP	A46K	70	7	-1.41	A	46
1CSP	A46E	70	7	0.59	A	46
1CSP	S48R	70	7	-1.58	A	48
1CSP	S48E	55	7.5	-0.04	A	48
1CSP	E50Q	55	7.5	1.16	A	50
1CSP	R56Q	55	7.5	-0.28	A	56
1CSP	K65I	70	7	-1.53	A	65
1CSP	E66K	70	7	-2.18	A	66
1CUN	Q109A	25	7	0.15	A	109	-6
1CUN	Q109G	25	7	1.15	A	109	-6
1CUN	F111L	25	7	2.55	A	111	-6
1CUN	A113G	25	7	1.75	A	113	-6
1CUN	A120G	25	7	1.65	A	120	-6
1CUN	I122V	25	7	2.85	A	122	-6
1CUN	I122A	25	7	1.65	A	122	-6
1CUN	K146G	25	7	1.45	A	146	-6
1CUN	K146A	25	7	0.15	A	146	-6
1CUN	A150G	25	7	1.45	A	150	-6
1CUN	F151L	25	7	1.85	A	151	-6
1CUN	V157G	25	7	0.85	A	157	-6
1CUN	V157A	25	7	-0.15	A	157	-6
1CUN	H158A	25	7	2.35	A	158	-6
1CUN	V165A	25	7	1.55	A	165	-6
1CUN	A167G	25	7	1.95	A	167	-6
1CUN	A185G	25	7	1.35	A	185	-6
1CUN	M187A	25	7	2.65	A	187	-6
1CUN	L190A	25	7	4.55	A	190	-6
1CUN	G192A	25	7	-0.45	A	192	-6
1CUN	S195A	25	7	-0.15	A	195	-6
1CUN	S195G	25	7	0.95	A	195	-6
1CUN	L197A	25	7	4.05	A	197	-6
1CUN	A200G	25	7	2.25	A	200	-6
1CUN	A206G	25	7	1.45	A	206	-6
1CUN	L208A	25	7	3.65	A	208	-6
1DKT	I6V	10	7.5	0.57	A	6
1DKT	Y8A	10	7.5	0.68	A	8
1DKT	S9A	10	7.5	0.43	A	9
1DKT	K11A	10	7.5	-0.62	A	11
1DKT	F17L	10	7.5	2.58	A	17
1DKT	E18A	10	7.5	0.81	A	18
1DKT	V22A	10	7.5	1.36	A	22
1DKT	V32A	10	7.5	1.07	A	32
1DKT	S39A	10	7.5	0.6	A	39
1DKT	L46A	10	7.5	2.04	A	46
1DKT	V55A	10	7.5	0.73	A	55
1DKT	V55G	10	7.5	2.04	A	55
1DKT	M58L	10	7.5	0.23	A	58
1DKT	H65A	10	7.5	0.51	A	65
1DKT	L67A	10	7.5	1.98	A	67
1DKT	R70A	10	7.5	2.8	A	70
1DKT	R71A	10	7.5	0.59	A	71
1.00E+65	V5A	25	7	0	A	5
1.00E+65	I7A	25	7	3.11	A	7
1.00E+65	I7S	26.5	7.3	3.44	A	7
1.00E+65	I20A	25	7	1.56	A	20
1.00E+65	I20V	25	7	0.38	A	20
1.00E+65	I20T	25	7	2.39	A	20
1.00E+65	V22T	25	7	0.96	A	22
1.00E+65	V22A	25	7	1.44	A	22
1.00E+65	V31T	25	7	1.08	A	31
1.00E+65	H46G	20	7	2.5	A	46
1.00E+65	L50V	25	7	0.36	A	50
1.00E+65	L50T	25	7	2.34	A	50
1.00E+65	V60G	25	7	3.11	A	60
1.00E+65	I81A	25	7	2.39	A	81
1.00E+65	I81V	25	7	0.07	A	81
1.00E+65	I81T	25	7	2.51	A	81
1.00E+65	A82G	25	7	3.11	A	82
1.00E+65	V95T	25	7	-0.96	A	95
1.00E+65	F110S	26.5	7.3	3.95	A	110
1.00E+65	H117G	20	7	2.18	A	117
1.00E+65	L125A	25	7	0.72	A	125
1EY0	K6A	20	7	-0.19	A	6
1EY0	K6G	20	7	-0.25	A	6
1EY0	L7A	20	7	1.35	A	7
1EY0	L7I	20	7	0.77	A	7
1EY0	L7G	20	7	1.26	A	7
1EY0	L7V	20	7	1.15	A	7
1EY0	H8A	20	7	0.48	A	8
1EY0	H8G	20	7	0.85	A	8
1EY0	K9A	20	7	1.38	A	9
1EY0	K9G	20	7	1.88	A	9
1EY0	K9F	20	7	1.03	A	9
1EY0	E10G	20	7	1.86	A	10
1EY0	E10Q	20	7	0.97	A	10
1EY0	E10A	20	7	1.34	A	10
1EY0	E10K	20	7	1.98	A	10
1EY0	A12V	20	7	0.89	A	12
1EY0	A12G	20	7	2.37	A	12
1EY0	T13C	20	7	1.2	A	13
1EY0	T13I	20	7	0.05	A	13
1EY0	T13V	20	7	0.26	A	13
1EY0	T13A	20	7	0.73	A	13
1EY0	T13G	20	7	1.16	A	13
1EY0	T13S	20	7	0.35	A	13
1EY0	L14G	20	7	3.84	A	14
1EY0	L14V	20	7	1.63	A	14
1EY0	L14A	20	7	2.38	A	14
1EY0	L14I	20	7	1.6	A	14
1EY0	I15G	20	7	3.43	A	15
1EY0	I15M	20	7	0.15	A	15
1EY0	I15A	20	7	2.73	A	15
1EY0	I15L	20	7	0.62	A	15
1EY0	I15V	20	7	0.88	A	15
1EY0	K16A	20	7	0.06	A	16
1EY0	K16G	20	7	0.76	A	16
1EY0	K16F	20	7	0.38	A	16
1EY0	A17V	20	7	1.94	A	17
1EY0	A17G	20	7	-0.19	A	17
1EY0	I18G	20	7	2.63	A	18
1EY0	I18M	23.6	6.7	0.68	A	18
1EY0	I18A	20	7	2.65	A	18
1EY0	I18L	20	7	0.14	A	18
1EY0	I18V	20	7	0.96	A	18
1EY0	D19A	20	7	0.09	A	19
1EY0	D19G	20	7	0.42	A	19
1EY0	D19N	20	7	-0.07	A	19
1EY0	D19F	20	7	1.28	A	19
1EY0	D19K	20	7	0.41	A	19
1EY0	G20V	20	7	2.18	A	20
1EY0	G20A	20	7	0.12	A	20
1EY0	D21G	20	7	-0.46	A	21
1EY0	D21N	20	7	-1.43	A	21
1EY0	D21A	20	7	-0.83	A	21
1EY0	D21K	20	7	-1.1	A	21
1EY0	T22C	20	7	0.95	A	22
1EY0	T22I	20	7	0.61	A	22
1EY0	T22V	20	7	0.85	A	22
1EY0	T22A	20	7	1.69	A	22
1EY0	T22G	20	7	2.54	A	22
1EY0	T22S	20	7	0.74	A	22
1EY0	V23F	29.2	6.2	1.93	A	23
1EY0	V23L	20	7	0.02	A	23
1EY0	V23T	20	7	3.34	A	23
1EY0	V23A	22.5	6.2	2.7	A	23
1EY0	V23I	20	7	-0.03	A	23
1EY0	V23S	20	7	4.76	A	23
1EY0	K24F	20	7	0.4	A	24
1EY0	K24A	20	7	0.34	A	24
1EY0	K24G	20	7	1.6	A	24
1EY0	L25A	40.2	6.4	2.77	A	25
1EY0	L25I	20	7	1.83	A	25
1EY0	L25G	20	7	4.58	A	25
1EY0	L25V	20	7	1.85	A	25
1EY0	M26A	20	7	1.61	A	26
1EY0	M26I	20	7	0.84	A	26
1EY0	M26G	22.5	6.2	1.95	A	26
1EY0	M26L	20	7	0.31	A	26
1EY0	Y27A	20	7	3.63	A	27
1EY0	Y27F	20	7	0.4	A	27
1EY0	Y27I	20	7	2.28	A	27
1EY0	Y27L	20	7	1.55	A	27
1EY0	Y27N	20	7	3.83	A	27
1EY0	Y27R	20	7	3.05	A	27
1EY0	Y27T	20	7	3.18	A	27
1EY0	Y27W	20	7	0.72	A	27
1EY0	Y27C	20	7	2.72	A	27
1EY0	Y27H	20	7	1.86	A	27
1EY0	Y27K	20	7	3.78	A	27
1EY0	Y27M	20	7	1.94	A	27
1EY0	Y27Q	20	7	3.31	A	27
1EY0	Y27S	20	7	3.21	A	27
1EY0	Y27V	20	7	2.65	A	27
1EY0	K28E	20	7	0.79	A	28
1EY0	K28G	20	7	0.8	A	28
1EY0	K28A	20	7	0.7	A	28
1EY0	K28F	20	7	0.85	A	28
1EY0	K28Q	20	7	0.28	A	28
1EY0	G29A	20	7	1.41	A	29
1EY0	G29F	20	7	1.46	A	29
1EY0	G29C	20	7	1.26	A	29
1EY0	G29V	20	7	3.11	A	29
1EY0	Q30A	20	7	0.25	A	30
1EY0	Q30G	20	7	0.93	A	30
1EY0	M32A	20	7	1.81	A	32
1EY0	M32I	20	7	0.56	A	32
1EY0	M32G	20	7	2.54	A	32
1EY0	M32L	20	7	0.76	A	32
1EY0	T33A	20	7	1.52	A	33
1EY0	T33G	20	7	2.62	A	33
1EY0	T33S	20	7	1.35	A	33
1EY0	T33C	20	7	1.04	A	33
1EY0	T33I	20	7	-0.73	A	33
1EY0	T33V	20	7	-0.47	A	33
1EY0	F34A	20	7	3.8	A	34
1EY0	R35G	20	7	2.26	A	35
1EY0	R35A	20	7	1.38	A	35
1EY0	L36I	20	7	3.09	A	36
1EY0	L36A	20	7	3.66	A	36
1EY0	L36V	20	7	3.58	A	36
1EY0	L37A	20	7	1.51	A	37
1EY0	L37I	20	7	1.82	A	37
1EY0	L37G	20	7	3.79	A	37
1EY0	L37V	20	7	2.78	A	37
1EY0	L38A	20	7	1.51	A	38
1EY0	L38G	20	7	0.28	A	38
1EY0	L38I	20	7	2.06	A	38
1EY0	L38V	20	7	0.14	A	38
1EY0	V39A	20	7	2.16	A	39
1EY0	V39I	20	7	-0.11	A	39
1EY0	V39S	20	7	2.44	A	39
1EY0	V39G	20	7	4.61	A	39
1EY0	V39L	20	7	0.9	A	39
1EY0	V39T	20	7	1.55	A	39
1EY0	D40A	20	7	-0.41	A	40
1EY0	D40G	20	7	0.38	A	40
1EY0	T41A	20	7	-0.07	A	41
1EY0	T41G	20	7	1.79	A	41
1EY0	T41S	20	7	0.88	A	41
1EY0	T41C	20	7	-0.74	A	41
1EY0	T41I	20	7	-0.86	A	41
1EY0	T41V	20	7	-0.9	A	41
1EY0	E43A	20	7	-0.32	A	43
1EY0	E43G	20	7	-0.59	A	43
1EY0	E43D	20	7	-0.2	A	43
1EY0	T44C	20	7	0.04	A	44
1EY0	T44I	20	7	0.56	A	44
1EY0	T44V	20	7	-0.09	A	44
1EY0	T44A	20	7	0.23	A	44
1EY0	T44G	20	7	0.37	A	44
1EY0	T44S	20	7	-0.04	A	44
1EY0	K45G	20	7	-0.2	A	45
1EY0	K45A	20	7	-0.19	A	45
1EY0	H46G	20	7	0.17	A	46
1EY0	H46A	20	7	0.45	A	46
1EY0	H46Y	40	5.4	0	A	46
1EY0	K48A	20	7	-0.09	A	48
1EY0	K48F	20	7	0.25	A	48
1EY0	K48Q	20	7	0.02	A	48
1EY0	K48E	20	7	-0.1	A	48
1EY0	K48G	20	7	-0.24	A	48
1EY0	K49F	20	7	-0.2	A	49
1EY0	K49A	20	7	0.25	A	49
1EY0	K49G	20	7	0.1	A	49
1EY0	G50A	20	7	-0.16	A	50
1EY0	G50F	20	7	0.55	A	50
1EY0	G50C	20	7	0.75	A	50
1EY0	G50V	20	7	1	A	50
1EY0	V51A	20	7	0.05	A	51
1EY0	V51I	20	7	-0.09	A	51
1EY0	V51S	20	7	-0.01	A	51
1EY0	V51G	20	7	0.17	A	51
1EY0	V51L	20	7	0.1	A	51
1EY0	V51T	20	7	-0.2	A	51
1EY0	E52A	20	7	0.05	A	52
1EY0	E52G	20	7	0.27	A	52
1EY0	E52F	20	7	0.51	A	52
1EY0	K53G	20	7	0.08	A	53
1EY0	K53A	20	7	0.17	A	53
1EY0	Y54F	20	7	0.38	A	54
1EY0	Y54L	20	7	3.31	A	54
1EY0	Y54A	20	7	1.97	A	54
1EY0	Y54G	20	7	1.72	A	54
1EY0	G55V	20	7	1.48	A	55
1EY0	G55A	20	7	0.44	A	55
1EY0	E57C	20	7	0.64	A	57
1EY0	E57G	20	7	1.41	A	57
1EY0	E57Q	20	7	0.14	A	57
1EY0	E57A	20	7	0.1	A	57
1EY0	E57F	20	7	0.79	A	57
1EY0	E57K	20	7	-0.01	A	57
1EY0	A58V	20	7	2.63	A	58
1EY0	A58G	20	7	2.53	A	58
1EY0	S59F	20	7	-0.56	A	59
1EY0	S59A	20	7	-0.62	A	59
1EY0	S59G	20	7	1.03	A	59
1EY0	A60C	20	7	1.12	A	60
1EY0	A60G	20	7	1.45	A	60
1EY0	A60F	20	7	0.8	A	60
1EY0	A60V	20	7	2.68	A	60
1EY0	F61A	20	7	2.34	A	61
1EY0	F61G	20	7	4.76	A	61
1EY0	T62A	20	7	2.23	A	62
1EY0	T62G	20	7	3.52	A	62
1EY0	T62S	20	7	2.15	A	62
1EY0	T62C	20	7	1.05	A	62
1EY0	T62I	20	7	1.17	A	62
1EY0	T62V	20	7	-0.1	A	62
1EY0	K63A	20	7	0.32	A	63
1EY0	K63F	20	7	1.83	A	63
1EY0	K63Q	20	7	0.89	A	63
1EY0	K63E	20	7	1.47	A	63
1EY0	K63G	20	7	1.57	A	63
1EY0	K64E	20	7	1.68	A	64
1EY0	K64G	20	7	0.51	A	64
1EY0	K64A	20	7	-0.16	A	64
1EY0	K64F	20	7	0.09	A	64
1EY0	K64Q	20	7	0	A	64
1EY0	M65A	20	7	2.06	A	65
1EY0	M65G	20	7	4.66	A	65
1EY0	M65L	20	7	0.73	A	65
1EY0	M65F	20	7	1.62	A	65
1EY0	M65I	20	7	1.43	A	65
1EY0	V66G	20	7	4.49	A	66
1EY0	V66K	20	9.2	4.83	A	66
1EY0	V66M	20	8.2	0.14	A	66
1EY0	V66T	20	7	1.34	A	66
1EY0	V66A	20	7	2.34	A	66
1EY0	V66I	20	7	0.76	A	66
1EY0	V66L	28.9	6.8	-0.37	A	66
1EY0	V66S	20	7	3.09	A	66
1EY0	V66W	20	7	2.69	A	66
1EY0	E67A	20	7	1.05	A	67
1EY0	E67G	20	7	1	A	67
1EY0	E67F	20	7	1.33	A	67
1EY0	E67Q	20	7	0.57	A	67
1EY0	N68A	20	7	0.38	A	68
1EY0	N68G	20	7	0.35	A	68
1EY0	A69G	20	7	2.1	A	69
1EY0	A69V	20	7	2.8	A	69
1EY0	A69T	20	7	3.03	A	69
1EY0	K70C	20	7	0.48	A	70
1EY0	K70F	20	7	0.03	A	70
1EY0	K70Q	20	7	0.25	A	70
1EY0	K70A	20	7	0.16	A	70
1EY0	K70E	20	7	0.3	A	70
1EY0	K70G	20	7	0.6	A	70
1EY0	K70W	20	7	0.4	A	70
1EY0	K71A	20	7	0.55	A	71
1EY0	K71G	20	7	1.31	A	71
1EY0	K71F	20	7	-0.04	A	71
1EY0	I72M	20	7	1.88	A	72
1EY0	I72L	20	7	0.23	A	72
1EY0	I72V	20	7	1.79	A	72
1EY0	E73A	20	7	1.46	A	73
1EY0	E73G	20	7	2.76	A	73
1EY0	E73Q	20	7	0.64	A	73
1EY0	E73F	20	7	0.88	A	73
1EY0	E73K	20	7	2.06	A	73
1EY0	V74I	20	7	1.91	A	74
1EY0	V74T	20	7	3.88	A	74
1EY0	V74A	20	7	3.23	A	74
1EY0	V74L	20	7	1.12	A	74
1EY0	E75G	20	7	3.43	A	75
1EY0	E75Q	20	7	0.61	A	75
1EY0	E75A	22.5	6.2	1.69	A	75
1EY0	E75K	20	7	2.22	A	75
1EY0	E75V	20	7	2.31	A	75
1EY0	F76A	20	7	4.1	A	76
1EY0	F76G	20	7	4.73	A	76
1EY0	D77A	21.6	6.5	2.39	A	77
1EY0	D77K	20	7	3.28	A	77
1EY0	D77G	20	7	1.81	A	77
1EY0	D77N	20	7	2.69	A	77
1EY0	K78A	20	7	0.5	A	78
1EY0	K78E	20	7	0.69	A	78
1EY0	K78G	20	7	1.07	A	78
1EY0	K78C	20	7	0.26	A	78
1EY0	K78F	20	7	-0.05	A	78
1EY0	K78Q	20	7	0.15	A	78
1EY0	G79A	20	7	2.17	A	79
1EY0	G79S	31.5	6.5	2.14	A	79
1EY0	G79D	20	7	2.28	A	79
1EY0	G79V	20	7	2.23	A	79
1EY0	Q80A	20	7	0.02	A	80
1EY0	Q80G	20	7	1.25	A	80
1EY0	Q80F	20	7	0.58	A	80
1EY0	R81G	20	7	2.06	A	81
1EY0	R81A	20	7	1.1	A	81
1EY0	T82C	20	7	0.19	A	82
1EY0	T82I	20	7	-0.51	A	82
1EY0	T82V	20	7	-0.24	A	82
1EY0	T82A	20	7	0.89	A	82
1EY0	T82G	20	7	2.03	A	82
1EY0	T82S	20	7	0.75	A	82
1EY0	D83G	20	7	2.64	A	83
1EY0	D83A	20	7	3.76	A	83
1EY0	K84E	20	7	0	A	84
1EY0	K84G	20	7	0.39	A	84
1EY0	K84A	20	7	-0.1	A	84
1EY0	K84F	20	7	0.75	A	84
1EY0	K84Q	20	7	0.15	A	84
1EY0	Y85A	20	7	0.41	A	85
1EY0	Y85G	20	7	1.05	A	85
1EY0	Y85F	20	7	0.07	A	85
1EY0	Y85L	20	7	0.15	A	85
1EY0	G86A	20	7	0.31	A	86
1EY0	G86V	20	7	3.74	A	86
1EY0	G86F	20	7	1.99	A	86
1EY0	R87G	20	7	2.53	A	87
1EY0	R87A	20	7	0.79	A	87
1EY0	G88V	28.9	6.8	0.24	A	88
1EY0	G88A	20	7	-0.19	A	88
1EY0	G88W	20	7	0.1	A	88
1EY0	L89A	20	7	2.6	A	89
1EY0	L89G	20	7	3.18	A	89
1EY0	L89V	20	7	1.42	A	89
1EY0	L89F	40	5.4	1.2	A	89
1EY0	L89I	20	7	1.04	A	89
1EY0	A90S	30.3	6.7	2.24	A	90
1EY0	A90G	20	7	1.92	A	90
1EY0	A90V	20	7	-0.04	A	90
1EY0	Y91F	20	7	2.27	A	91
1EY0	Y91L	20	7	3.83	A	91
1EY0	I92A	20	7	4.12	A	92
1EY0	I92M	20	7	1.75	A	92
1EY0	I92L	20	7	0.6	A	92
1EY0	I92V	20	7	0.46	A	92
1EY0	Y93F	20	7	1.81	A	93
1EY0	Y93L	20	7	4.53	A	93
1EY0	A94G	20	7	2.54	A	94
1EY0	A94V	20	7	1.13	A	94
1EY0	D95A	20	7	3.5	A	95
1EY0	D95G	20	7	2.93	A	95
1EY0	G96A	20	7	1.8	A	96
1EY0	G96V	20	7	3.74	A	96
1EY0	G96F	20	7	2.55	A	96
1EY0	K97E	20	7	0.47	A	97
1EY0	K97G	20	7	1.85	A	97
1EY0	K97A	20	7	0.22	A	97
1EY0	K97F	20	7	0.58	A	97
1EY0	K97Q	20	7	0.3	A	97
1EY0	M98A	20	7	4.43	A	98
1EY0	M98I	20	7	4.39	A	98
1EY0	M98G	20	7	4.44	A	98
1EY0	M98L	20	7	2.3	A	98
1EY0	V99A	20	7	3.35	A	99
1EY0	V99L	20	7	0.15	A	99
1EY0	V99I	20	7	0.14	A	99
1EY0	V99T	20	7	3.36	A	99
1EY0	N100G	20	7	4.98	A	100
1EY0	E101F	20	7	2.74	A	101
1EY0	E101A	20	7	1.36	A	101
1EY0	E101G	20	7	2.47	A	101
1EY0	A102F	20	7	1.71	A	102
1EY0	A102V	20	7	1.84	A	102
1EY0	A102G	20	7	1.37	A	102
1EY0	L103I	20	7	1.11	A	103
1EY0	L103A	20	7	4.6	A	103
1EY0	L103V	20	7	2.05	A	103
1EY0	V104A	20	7	2.82	A	104
1EY0	V104L	20	7	0.76	A	104
1EY0	V104T	20	7	2.45	A	104
1EY0	V104I	20	7	-0.27	A	104
1EY0	V104S	20	7	4.86	A	104
1EY0	R105C	20	7	2.55	A	105
1EY0	R105G	20	7	2.4	A	105
1EY0	R105A	20	7	1.32	A	105
1EY0	R105F	20	7	2.84	A	105
1EY0	Q106G	20	7	1.5	A	106
1EY0	Q106A	20	7	-0.25	A	106
1EY0	G107A	20	7	4.41	A	107
1EY0	L108I	20	7	3.34	A	108
1EY0	L108V	20	7	3.81	A	108
1EY0	A109G	20	7	0.98	A	109
1EY0	A109V	20	7	2.82	A	109
1EY0	K110A	20	7	1.13	A	110
1EY0	K110G	20	7	2.59	A	110
1EY0	V111A	20	7	4.26	A	111
1EY0	V111I	20	7	0.74	A	111
1EY0	V111G	20	7	4.82	A	111
1EY0	V111L	20	7	0.88	A	111
1EY0	V111S	20	7	4.71	A	111
1EY0	V111T	20	7	2.36	A	111
1EY0	A112C	20	7	0.75	A	112
1EY0	A112G	20	7	-0.2	A	112
1EY0	A112F	20	7	1.35	A	112
1EY0	A112V	20	7	1.19	A	112
1EY0	Y113A	20	7	-0.06	A	113
1EY0	Y113G	20	7	0.2	A	113
1EY0	Y113F	20	7	-0.07	A	113
1EY0	Y113L	20	7	-0.2	A	113
1EY0	V114A	20	7	-0.14	A	114
1EY0	V114I	20	7	0.15	A	114
1EY0	V114S	20	7	0.04	A	114
1EY0	V114G	20	7	0.03	A	114
1EY0	V114L	20	7	1.07	A	114
1EY0	V114T	20	7	0.31	A	114
1EY0	Y115A	20	7	0.25	A	115
1EY0	Y115G	20	7	0.56	A	115
1EY0	Y115F	20	7	0.02	A	115
1EY0	Y115L	20	7	0.22	A	115
1EY0	K116A	20	7	-0.69	A	116
1EY0	K116G	20	7	-1.05	A	116
1EY0	K116F	20	7	-0.21	A	116
1EY0	N118D	20	7	2.34	A	118
1EY0	N118A	20	7	1.88	A	118
1EY0	N118G	20	7	1.61	A	118
1EY0	N119A	20	7	1.03	A	119
1EY0	N119G	20	7	0.97	A	119
1EY0	T120A	20	7	1.08	A	120
1EY0	T120G	20	7	1.87	A	120
1EY0	T120S	20	7	0.57	A	120
1EY0	T120C	20	7	1.59	A	120
1EY0	T120I	20	7	1.54	A	120
1EY0	T120V	20	7	1.63	A	120
1EY0	H121A	20	7	2.92	A	121
1EY0	H121G	20	7	4.09	A	121
1EY0	E122A	20	7	0.27	A	122
1EY0	E122G	20	7	1.99	A	122
1EY0	E122Q	20	7	1.52	A	122
1EY0	E122F	20	7	0.44	A	122
1EY0	E122K	20	7	2.53	A	122
1EY0	Q123F	20	7	0.51	A	123
1EY0	Q123A	20	7	0.1	A	123
1EY0	Q123G	20	7	0.44	A	123
1EY0	H124A	20	7	-0.57	A	124
1EY0	H124F	20	7	-0.51	A	124
1EY0	H124L	46.9	5.9	-1.31	A	124
1EY0	H124E	20	7	-0.46	A	124
1EY0	H124G	20	7	0.52	A	124
1EY0	H124Q	20	7	-0.69	A	124
1EY0	L125A	20	7	4.78	A	125
1EY0	L125V	20	7	2.3	A	125
1EY0	L125I	20	7	0.96	A	125
1EY0	R126G	20	7	2.86	A	126
1EY0	R126A	20	7	1.64	A	126
1EY0	K127E	20	7	-0.13	A	127
1EY0	K127G	20	7	0.79	A	127
1EY0	K127A	20	7	-0.24	A	127
1EY0	K127F	20	7	0.22	A	127
1EY0	K127Q	20	7	-0.06	A	127
1EY0	S128A	20	7	-0.83	A	128
1EY0	S128G	20	7	1.52	A	128
1EY0	S128F	20	7	1	A	128
1EY0	E129F	20	7	3.88	A	129
1EY0	E129A	20	7	2.2	A	129
1EY0	E129G	20	7	3.72	A	129
1EY0	A130G	20	7	1	A	130
1EY0	A130V	20	7	1.08	A	130
1EY0	Q131A	20	7	0.1	A	131
1EY0	Q131G	20	7	2.26	A	131
1EY0	Q131F	20	7	0.55	A	131
1EY0	A132V	20	7	4.73	A	132
1EY0	A132G	20	7	3.6	A	132
1EY0	K133F	20	7	1.26	A	133
1EY0	K133Q	20	7	0.44	A	133
1EY0	K133A	20	7	1.32	A	133
1EY0	K133G	20	7	3.22	A	133
1EY0	K134C	20	7	0.7	A	134
1EY0	K134G	20	7	0.79	A	134
1EY0	K134A	20	7	-0.12	A	134
1EY0	K134F	20	7	0.26	A	134
1EY0	E135F	20	7	1.1	A	135
1EY0	E135K	20	7	1.17	A	135
1EY0	E135A	20	7	0.73	A	135
1EY0	E135G	20	7	1.64	A	135
1EY0	E135Q	20	7	0.71	A	135
1EY0	K136A	20	7	0.75	A	136
1EY0	K136G	20	7	0.02	A	136
1EY0	K136F	20	7	0.97	A	136
1EY0	L137G	20	7	4.43	A	137
1EY0	L137V	20	7	1.42	A	137
1EY0	L137A	20	7	2.18	A	137
1EY0	L137I	20	7	0.76	A	137
1EY0	N138G	20	7	-0.59	A	138
1EY0	N138A	20	7	0.97	A	138
1EY0	I139G	20	7	4.22	A	139
1EY0	I139M	20	7	0.39	A	139
1EY0	I139A	20	7	3.29	A	139
1EY0	I139L	20	7	0.09	A	139
1EY0	I139V	20	7	1.37	A	139
1EY0	S141A	31.4	7	0.27	A	141
1EY0	S141G	20	7	0.82	A	141
1FKJ	V2A	25	7.5	2.18	A	2
1FKJ	V4A	25	7.5	2.26	A	4
1FKJ	I7V	25	7.5	0.9	A	7
1FKJ	T21S	25	7.5	1.06	A	21
1FKJ	T21A	25	7.5	1.24	A	21
1FKJ	T21V	25	7.5	-0.56	A	21
1FKJ	V23A	25	7.5	2.62	A	23
1FKJ	V24A	25	7.5	3.04	A	24
1FKJ	T27A	25	7.5	1.71	A	27
1FKJ	T27V	25	7.5	-0.58	A	27
1FKJ	T27S	25	7.5	1.07	A	27
1FKJ	F36A	25	7.5	3.07	A	36
1FKJ	L50A	25	7.5	2.22	A	50
1FKJ	V55A	25	7.5	1.78	A	55
1FKJ	I56A	25	7.5	2.04	A	56
1FKJ	I56T	25	7.5	1.95	A	56
1FKJ	I56D	25	7.5	2.88	A	56
1FKJ	R57G	25	7.5	1.89	A	57
1FKJ	R57A	25	7.5	0.55	A	57
1FKJ	W59L	25	7.5	-2.35	A	59
1FKJ	W59F	25	7.5	-2.72	A	59
1FKJ	E60G	25	7.5	2.62	A	60
1FKJ	E60A	25	7.5	1.71	A	60
1FKJ	E61G	25	7.5	2.2	A	61
1FKJ	E61A	25	7.5	0.73	A	61
1FKJ	V63A	25	7.5	2.56	A	63
1FKJ	T75A	25	7.5	2.27	A	75
1FKJ	T75V	25	7.5	0.7	A	75
1FKJ	I76A	25	7.5	3.36	A	76
1FKJ	I76V	25	7.5	0.33	A	76
1FKJ	I91A	25	7.5	1.33	A	91
1FKJ	I91V	25	7.5	0.1	A	91
1FKJ	L97A	25	7.5	3.01	A	97
1FKJ	V98A	25	7.5	1.99	A	98
1FKJ	V101A	25	7.5	2.39	A	101
1FKJ	L106A	25	7.5	2.08	A	106
1FNA	L3A	25	5	1.81	A	3	-5
1FNA	V5A	25	5	1.17	A	5	-5
1FNA	A8G	25	5	1.18	A	8	-5
1FNA	L13A	25	5	0.99	A	13	-5
1FNA	I15A	25	5	0.65	A	15	-5
1FNA	I15V	25	5	0.18	A	15	-5
1FNA	W17F	25	5	1.97	A	17	-5
1FNA	V24A	25	5	1.37	A	24	-5
1FNA	Y27A	25	5	4.23	A	27	-5
1FNA	Y27L	25	5	2.74	A	27	-5
1FNA	Y27F	25	5	0.54	A	27	-5
1FNA	I29V	25	5	0.11	A	29	-5
1FNA	I29A	25	5	4.86	A	29	-5
1FNA	Y31A	25	5	1.49	A	31	-5
1FNA	F43A	25	5	1.98	A	43	-5
1FNA	V45A	25	5	2.85	A	45	-5
1FNA	A52G	25	5	2.49	A	52	-5
1FNA	I54V	25	5	0.72	A	54	-5
1FNA	I54A	25	5	3.33	A	54	-5
1FNA	L57A	25	5	2.88	A	57	-5
1FNA	V61A	25	5	0.91	A	61	-5
1FNA	Y63F	25	5	2.14	A	63	-5
1FNA	Y63A	25	5	1.88	A	63	-5
1FNA	I65V	25	5	1.28	A	65	-5
1FNA	I65A	25	5	4.11	A	65	-5
1FNA	V67A	25	5	3.17	A	67	-5
1FNA	A69G	25	5	1.56	A	69	-5
1FNA	S80A	25	5	-0.13	A	80	-5
1FNA	I83A	25	5	0.67	A	83	-5
1FNA	I83V	25	5	0.33	A	83	-5
1FNA	I85A	25	5	0.69	A	85	-5
1FNA	I85V	25	5	0.4	A	85	-5
1FNA	Y87A	25	5	1.11	A	87	-5
1FNA	Y87F	25	5	-0.13	A	87	-5
1FTG	L5A	34.6	7	3.11	A	5	-1
1FTG	E19K	37.8	7	-1.16	A	19	-1
1FTG	I21A	44.2	7	1.7	A	21	-1
1FTG	I21V	25	7	1.66	A	21	-1
1FTG	V30A	34.6	7	1.85	A	30	-1
1FTG	E39K	37.8	7	-1.61	A	39	-1
1FTG	D42A	34.6	7	-0.07	A	42	-1
1FTG	I50V	34.6	7	1.75	A	50	-1
1FTG	I51V	34.6	7	1.19	A	51	-1
1FTG	E60K	34.6	7	-0.51	A	60	-1
1FTG	D64K	34.6	7	0.1	A	64	-1
1FTG	S70A	34.6	7	0.44	A	70	-1
1FTG	E71K	37.8	7	-1.41	A	71	-1
1FTG	D74K	37.8	7	-1.03	A	74	-1
1FTG	A83G	34.6	7	1.9	A	83	-1
1FTG	N96A	34.6	7	0.58	A	96	-1
1FTG	Q98A	34.6	7	-1.59	A	98	-1
1FTG	I103V	34.6	7	0.57	A	103	-1
1FTG	S109A	34.6	7	0.73	A	109	-1
1FTG	V116A	34.6	7	2.02	A	116	-1
1FTG	T121S	34.6	7	-0.03	A	121	-1
1FTG	D125K	37.8	7	-0.81	A	125	-1
1FTG	V138A	34.6	7	1.09	A	138	-1
1FTG	L142A	34.6	7	0.17	A	142	-1
1FTG	D149K	37.8	7	0.21	A	149	-1
1FTG	I155V	34.6	7	3.16	A	155	-1
1FTG	V159A	34.6	7	2.07	A	159	-1
1FVK	C30S	25	7.5	1.79	A	30
1FVK	H32L	30	7	-5.3	A	32
1FVK	H32Y	30	7	-6.8	A	32
1FVK	H32S	30	7	-5.2	A	32
1FVK	C33S	25	7.5	1.15	A	33
1G4I	F22A	30	8	-0.25	A	22
1G4I	F22Y	30	8	-0.83	A	22
1G4I	F22I	30	8	-1.43	A	22
1G4I	H48N	30	8	2.44	A	48
1G4I	H48A	30	8	1.93	A	48
1G4I	H48Q	30	8	0.49	A	48
1G4I	F106A	25	8	1.23	A	106
1G4I	F106Y	30	8	-0.07	A	106
1G4I	F106I	30	8	-0.95	A	106
1H7M	D4A	25	7.4	0.53	A	4	2
1H7M	E8A	25	7.4	0.77	A	8	2
1H7M	R10A	25	7.4	0.77	A	10	2
1H7M	K11A	25	7.4	0.29	A	11	2
1H7M	D14A	25	7.4	-0.24	A	14	2
1H7M	K17A	25	7.4	0.91	A	17	2
1H7M	R23A	25	7.4	-0.07	A	23	2
1H7M	K24A	25	7.4	-0.43	A	24	2
1H7M	K30A	25	7.4	1.2	A	30	2
1H7M	K35A	25	7.4	-0.12	A	35	2
1H7M	R41A	25	7.4	0.07	A	41	2
1H7M	R44A	25	7.4	-0.33	A	44	2
1H7M	D46A	25	7.4	-0.05	A	46	2
1H7M	K48A	25	7.4	1.1	A	48	2
1H7M	E49A	25	7.4	0.05	A	49	2
1H7M	D50A	25	7.4	-0.36	A	50	2
1H7M	E52A	25	7.4	-0.57	A	52	2
1H7M	R56A	25	7.4	0.26	A	56	2
1H7M	E64A	25	7.4	1.29	A	64	2
1H7M	E66A	25	7.4	0.26	A	66	2
1H7M	E71A	25	7.4	0.74	A	71	2
1H7M	R78A	25	7.4	-0.19	A	78	2
1H7M	H80A	25	7.4	0.5	A	80	2
1H7M	D89A	25	7.4	1.36	A	89	2
1H7M	E92A	25	7.4	0.41	A	92	2
1H7M	R94A	25	7.4	0.31	A	94	2
1HFZ	H33A	56.2	7.4	2.13	A	33	1
1HFZ	H33Y	56.2	7.4	-0.07	A	33	1
1HFZ	V43A	56.2	7.4	0.93	A	43	1
1HFZ	V43N	56.2	7.4	0.24	A	43	1
1HFZ	V43G	56.2	7.4	1.15	A	43	1
1HFZ	Q55A	56.2	7.4	0.41	A	55	1
1HFZ	I60W	56.2	7.4	0.93	A	60	1
1HFZ	Y104A	56.2	7.4	2.39	A	104	1
1HFZ	W105Y	56.2	7.4	2.44	A	105	1
1HFZ	A107S	56.2	7.4	1.05	A	107	1
1HFZ	H108A	56.2	7.4	0.79	A	108	1
1HFZ	H108Y	56.2	7.4	0.19	A	108	1
1HFZ	H108W	56.2	7.4	1.72	A	108	1
1HFZ	L111H	56.2	7.4	-1.39	A	111	1
1HFZ	L111E	56.2	7.4	0.19	A	111	1
1HFZ	L111R	56.2	7.4	-0.43	A	111	1
1HFZ	K115E	56.2	7.4	0.65	A	115	1
1HFZ	K115Q	56.2	7.4	0.6	A	115	1
1HFZ	K115N	56.2	7.4	-2.66	A	115	1
1HFZ	Q118A	56.2	7.4	0.96	A	118	1
1HFZ	W119H	56.2	7.4	0.6	A	119	1
1HFZ	W119Y	56.2	7.4	1.17	A	119	1
1HK0	M43A	37	7	0.7	X	43
1HK0	Q54A	37	7	-0.5	X	54
1HK0	F56A	37	7	1.2	X	56
1HK0	R79A	37	7	2.3	X	79
1HK0	I81A	37	7	2.6	X	81
1HK0	V131A	37	7	3.8	X	131	-1
1HK0	Q142A	37	7	0.4	X	142	-1
1HK0	L144A	37	7	2.6	X	144	-1
1HK0	M146A	37	7	1.1	X	146	-1
1HK0	V169A	37	7	-1.3	X	169	-1
1HME	S33H	20	7	1.85	A	33
1HME	I34H	20	7	0.95	A	34
1HME	G35H	20	7	0.33	A	35
1HMK	V9A	25	7	0.83	A	9	1
1HMK	L13A	25	7	2.73	A	13	1
1HMK	W27F	25	7.5	2.11	A	27	1
1HMK	V28A	25	7	1.24	A	28	1
1HMK	T30V	25	7	-2.26	A	30	1
1HMK	T30I	24.5	6.4	-3.55	A	30	1
1HMK	A31T	24	6.1	-0.48	A	31	1
1HMK	A31I	24	6.1	-1.47	A	31	1
1HMK	T34I	24	6.1	0.64	A	34	1
1HMK	T39A	58.8	7	1.3	A	39	1
1HMK	L53A	25	7	3.22	A	53	1
1HMK	I56V	25	7	2.72	A	56	1
1HMK	W61F	25	7.5	0.68	A	61	1
1HMK	W61A	25	7	2.01	A	61	1
1HMK	D88N	25	7	1.14	A	88	1
1HMK	I90V	25	7	0.86	A	90	1
1HMK	V91A	25	7	-0.9	A	91	1
1HMK	K94A	25	7	1.72	A	94	1
1HMK	I96V	25	7	1.72	A	96	1
1HMK	L97A	25	7	1.75	A	97	1
1HMK	Y104F	25	7	2.13	A	104	1
1HMK	W105F	25	7.5	1.96	A	105	1
1HMK	L106A	25	7	0.28	A	106	1
1HMK	L111A	25	7	0.35	A	111	1
1HMK	W119F	25	7	0.31	A	119	1
1HMS	F4S	37	8	3.67	A	4
1HMS	W8E	37	8	3.82	A	8
1HMS	F16S	37	8	3.98	A	16
1HMS	F16Y	25	8	2.56	A	16
1HMS	K21I	37	8	0	A	21
1HMS	T40Q	25	8	2.73	A	40
1HMS	T40E	25	8	2.4	A	40
1HMS	T40V	25	8	0.76	A	40
1HMS	F57S	25	8	2.43	A	57
1HMS	F64S	37	8	3.82	A	64
1HMS	L66G	37	8	3.67	A	66
1HMS	G67S	37	8	1.22	A	67
1HMS	E72S	37	8	3.67	A	72
1HMS	R106T	25	8	2.84	A	106
1HMS	R126K	25	8	3.26	A	126
1HMS	R126Q	25	8	0.31	A	126
1HMS	Y128F	25	8	2.68	A	128
1HTI	S105D	25	8	0.65	A	105
1HTI	Q179A	25	8	-0.05	A	179
1HTI	Q179D	25	8	-0.75	A	179
1HTI	K193A	25	8	-0.5	A	193
1HUU	A27S	63.9	7	1.19	A	27
1HUU	S31T	63.9	7	-0.41	A	31
1HUU	V42I	63.9	7	0.82	A	42
1HUU	A56S	63.9	7	0.13	A	56
1HUU	M69I	63.9	7	0	A	69
1IET	D64R	25	7.2	-0.14	A	64	4
1IFC	W7Y	25	7	0.87	A	7	1
1IFC	I24C	20	8.1	-0.51	A	24	1
1IFC	S54C	20	8.1	-0.31	A	54	1
1IFC	V61C	20	8.1	0.07	A	61	1
1IFC	V61N	25	7	0.83	A	61	1
1IFC	L65A	20	7.4	1.68	A	65	1
1IFC	L65G	20	7.4	2.26	A	65	1
1IFC	G66A	20	7.4	0.94	A	66	1
1IFC	F69A	25	7	0.42	A	69	1
1IFC	L73C	20	8.1	-0.02	A	73	1
1IFC	W83Y	25	7	0.39	A	83	1
1IFC	L90C	20	8.1	1.25	A	90	1
1IFC	F94A	25	7	2.37	A	94	1
1IFC	A105C	20	8.1	-1.32	A	105	1
1IGV	L6V	25	7	1.72	A	6
1IGV	F10A	25	7	4.12	A	10
1IGV	Y13F	25	7.1	1.08	A	13
1IGV	L23A	25	7	3.24	A	23
1IGV	L23G	25	7	3.95	A	23
1IGV	L28A	25	7	2.2	A	28
1IGV	V61A	25	7	2.93	A	61
1IGV	V61G	25	7	3.6	A	61
1IGV	F66A	25	7	4.2	A	66
1IGV	F66W	25	7	0.93	A	66
1IGV	V70L	25	7	0.13	A	70
1IGV	I73V	25	7	1.34	A	73
1IHB	F37H	25	7.5	0.66	A	37
1IHB	R55V	25	7.5	0.15	A	55
1IHB	F71N	25	7.5	-0.46	A	71
1IHB	F82Q	25	7.5	0.37	A	82
1IHB	F92N	25	7.5	0.71	A	92
1IMQ	V19L	10	6	1.82	A	19
1IMQ	A25G	10	6	0.14	A	25
1IMQ	E31L	10	6	0.67	A	31
1IMQ	V34L	10	6	-0.33	A	34
1IMQ	V37L	10	6	0.26	A	37
1IMQ	E41V	10	6	-0.89	A	41
1IMQ	V68I	10	6	0.81	A	68
1IMQ	V71I	10	6	-0.07	A	71
1IO2	D7N	50	9	-0.46	A	7
1IO2	E8A	50	9	-1.77	A	8
1IO2	E8Q	50	9	1.25	A	8
1IO2	D105A	50	9	-1.72	A	105
1IO2	D135A	50	9	-1.82	A	135
1IRO	V24I	107	9.1	-0.36	A	24
1IRO	I33L	107	9.1	-0.76	A	33
1JIW	D10A	25	7.1	0.7	I	10
1JIW	W15F	25	7.1	2.3	I	15
1K9Q	A16R	56.7	7	-0.89	A	16	-4
1K9Q	L26Y	56.7	7	-0.27	A	26	-4
1K9Q	D30T	56.7	7	-0.37	A	30	-4
1KCQ	D30Y	15	7.2	2.03	A	30	-157
1KCQ	D30N	25	7.2	1.05	A	30	-157
1KDX	Y55F	25	6	0	A	55	-585
1KE4	Y147F	38.9	6.8	2.05	A	147	-3
1KFW	N188K	16	7.5	-0.81	A	188	-9
1KFW	G396Q	16	7.5	-0.62	A	396	-9
1LBI	K84L	25	7.4	0.2	A	84
1LNI	V2T	48.4	7	0.9	A	2
1LNI	T5V	48.4	7	0	A	5
1LNI	T16V	48.4	7	-0.3	A	16
1LNI	D17K	25	7	1.1	A	17
1LNI	T18V	48.4	7	1.4	A	18
1LNI	D25K	36.1	7	-0.9	A	25
1LNI	Y30F	25	7	-0.4	A	30
1LNI	V36T	48.4	7	1.3	A	36
1LNI	Q38A	51.9	6.3	-0.74	A	38
1LNI	N39D	48.4	7	1.5	A	39
1LNI	N39A	48.4	7	2.2	A	39
1LNI	N39S	48.4	7	2.3	A	39
1LNI	E41K	42.2	6.6	1.11	A	41
1LNI	V43T	48.4	7	0.5	A	43
1LNI	Y49F	25	7	0.2	A	49
1LNI	Y51F	25	7	2.3	A	51
1LNI	Y52F	25	7	3.6	A	52
1LNI	E54Q	51.9	6.3	1.96	A	54
1LNI	Y55F	25	7	0.6	A	55
1LNI	T56V	48.4	7	1.9	A	56
1LNI	V57T	48.4	7	4.4	A	57
1LNI	T59V	48.4	7	1.7	A	59
1LNI	R65A	51.9	6.3	1.13	A	65
1LNI	T67V	48.4	7	0	A	67
1LNI	T72V	48.4	7	0.2	A	72
1LNI	E74K	43.5	6.7	-0.84	A	74
1LNI	D79A	49.1	6.8	-2.48	A	79
1LNI	D79F	49.1	6.8	-2.73	A	79
1LNI	D79I	52.6	7	-2.85	A	79
1LNI	D79L	52.6	7	-2.65	A	79
1LNI	D79R	52.6	7	-2.7	A	79
1LNI	D79Y	52.6	7	-2.9	A	79
1LNI	D79E	52.6	7	0.4	A	79
1LNI	D79H	52.6	7	-1.7	A	79
1LNI	D79K	52.6	7	-2.35	A	79
1LNI	D79N	49.1	6.8	-1.46	A	79
1LNI	D79W	52.6	7	-2.25	A	79
1LNI	Y80F	25	7	1.5	A	80
1LNI	Y81F	25	7	1.2	A	81
1LNI	T82V	48.4	7	1.7	A	82
1LNI	H85Q	51.9	6.3	0	A	85
1LNI	Y86F	25	7	0.3	A	86
1LNI	Q94K	47.5	6.8	-0.56	A	94
1LUC	H81A	25	7	2.1	B	81
1LUC	A81H	25	7	2.7	A	81
1LUC	H82A	25	7	2.7	B	82
1LVE	M4L	25	7.5	-1.04	A	4	0
1LVE	N34F	25	7.5	2.41	A	34	6
1LVE	S35N	25	7.5	-0.39	A	35	6
1LVE	K36T	25	7.5	1.33	A	36	6
1LVE	K36R	25	7.5	0.55	A	36	6
1LVE	Q44N	25	7.5	1.6	A	44	6
1LVE	K45T	25	7.5	2.29	A	45	6
1LVE	Q95N	25	7.5	1.26	A	95	6
1LVE	Q95H	25	7.5	0.9	A	95	6
1LVE	T100H	25	7.5	-0.73	A	100	6
1LVE	Y102Q	25	7.5	2.09	A	102	6
1LVE	S103T	25	7.5	-0.13	A	103	6
1LVE	I112L	25	7.5	0.51	A	112	6
1LZ1	G16A	64.9	2.7	1.39	A	16
1LZ1	G19A	64.9	2.7	1.77	A	19
1LZ1	G22A	64.9	2.7	1.79	A	22
1LZ1	G48A	64.9	2.7	-0.45	A	48
1LZ1	D67H	10	4	3.73	A	67
1LZ1	G68A	64.9	2.7	0.12	A	68
1LZ1	G72A	64.9	2.7	0.36	A	72
1LZ1	D102N	65	3.5	0.15	A	102
1LZ1	G105A	64.9	2.7	0.62	A	105
1LZ1	G127A	64.9	2.7	0.55	A	127
1LZ1	G129A	64.9	2.7	-0.14	A	129
1MGR	Y11F	25	7	0.6	A	11
1MGR	Y33F	25	7	-0.5	A	33
1MGR	Y54F	25	7	2.6	A	54
1MGR	Y55F	25	7	2.1	A	55
1MGR	Y58F	25	7	0.7	A	58
1MGR	Y83F	25	7	1.5	A	83
1MGR	Y84F	25	7	1	A	84
1MGR	Y89F	25	7	0	A	89
1MJC	F17L	25	7	1	A	17	-1
1MJC	F17S	25	7	1.54	A	17	-1
1MJC	F19L	25	7	0.31	A	19	-1
1MJC	F19S	25	7	1.16	A	19	-1
1MJC	F30L	25	7	0.66	A	30	-1
1MJC	F30S	25	7	1.03	A	30	-1
1MJC	Y41W	25	7	-0.15	A	41	-1
1MJC	S51W	25	7	0.2	A	51	-1
1MJC	T67W	25	7	-0.7	A	67	-1
1MSI	R24A	25	7	0.89	A	24	1
1MSI	E26A	25	7	0.09	A	26	1
1MSI	D37A	25	7	-0.3	A	37	1
1MSI	R40A	25	7	0.8	A	40	1
1MSI	R48A	25	7	0.74	A	48	1
1MSI	D59N	25	7	0.2	A	59	1
1N0J	Y35F	88.9	7.8	-4.75	A	35	1
1N0J	Q144N	88.9	7.8	-1.04	A	144	1
1OH0	Y16F	25	7	1.79	A	16
1OH0	Y32F	25	7	-0.2	A	32
1OH0	Y57F	25	7	1.22	A	57
1OH0	Y57S	25	7	4.53	A	57
1OH0	V101L	25	7	1.72	A	101
1OIA	Y13T	22	7	1.3	A	13
1OIA	Y13F	22	7	0.7	A	13
1OIA	Y31S	22	7	2.3	A	31
1OIA	Y31F	22	7	0	A	31
1OIA	Y78F	22	7	0	A	78
1OIA	Y86F	22	7	2.6	A	86
1OIA	Y86T	22	7	2.9	A	86
1ONC	F28A	20	5.5	5	A	28
1ONC	F36Y	20	5.5	4.67	A	36
1OTR	K11A	25	5	0.14	B	11
1OTR	I30F	50	3	3.32	B	30
1OTR	I30V	50	3	1.58	B	30
1OTR	E34D	25	5	1	B	34
1P2P	H48N	20	7	1.69	A	48
1P2P	H48K	20	7	2.12	A	48
1P2P	H48Q	20	7	0.64	A	48
1PDO	W11F	22	7.4	-1.79	A	11	-1
1PDO	W32F	22	7.4	1.08	A	32	-1
1PDO	W68F	22	7.4	2.15	A	68	-1
1PGA	I6N	44	5.2	1.73	A	6
1PGA	I6L	25	5.4	1.39	A	6
1PGA	I6T	44	5.2	1.79	A	6
1PGA	D22G	25	5.5	1.52	A	22
1PGA	T53A	20	5.2	0.51	A	53
1POH	S31A	30	7	0.4	A	31
1QGV	G126D	20	7.8	0.93	A	126
1QLP	A31L	25	6.5	-0.9	A	31
1QLP	A31I	25	6.5	-0.9	A	31
1QLP	A31V	25	6.5	-0.6	A	31
1QLP	F51C	23	6.5	-3.01	A	51
1QLP	F51L	25	6.5	-2.1	A	51
1QLP	V55I	25	6.5	0.2	A	55
1QLP	V55L	25	6.5	0.3	A	55
1QLP	T59A	25	6.5	-1	A	59
1QLP	T68A	25	6.5	-1	A	68
1QLP	A70G	25	6.5	-1.6	A	70
1QLP	V145L	25	6.5	0.7	A	145
1QLP	V145I	25	6.5	-0.2	A	145
1QLP	Y160W	25	7.8	-1.18	A	160
1QLP	Y160A	25	7.8	0.21	A	160
1QLP	V173L	25	6.5	0.6	A	173
1QLP	V173I	25	6.5	-0.5	A	173
1QLP	A183I	25	6.5	-1.8	A	183
1QLP	A183V	25	6.5	-3.8	A	183
1QLP	A183F	25	6.5	-1.5	A	183
1QLP	A183L	25	6.5	-1.4	A	183
1QLP	W194F	25	7.8	0.47	A	194
1QLP	W238F	25	7.8	-0.98	A	238
1QLP	A248I	25	6.5	-2.2	A	248
1QLP	A248V	25	6.5	-2.3	A	248
1QLP	A248F	25	6.5	-1.8	A	248
1QLP	A248L	25	6.5	-0.35	A	248
1QLP	A250L	25	6.5	1	A	250
1QLP	A250I	25	6.5	0.4	A	250
1QLP	A250V	25	6.5	0.4	A	250
1QLP	A284I	25	6.5	0	A	284
1QLP	A284V	25	6.5	-0.8	A	284
1QLP	V321I	25	6.5	-0.6	A	321
1QLP	V321L	25	6.5	1.2	A	321
1QLP	S330R	25	7.8	2.44	A	330
1QLP	K331I	25	7.8	-0.84	A	331
1QLP	K331V	25	7.8	-0.89	A	331
1QLP	K331F	25	7.8	-1.75	A	331
1QLP	K331T	25	7.8	0.54	A	331
1QLP	V364L	25	6.5	0.3	A	364
1QLP	V364I	25	6.5	-0.4	A	364
1QLP	M374I	25	6.5	-2.3	A	374
1QLP	S381A	25	6.5	-1	A	381
1QLP	K387R	25	6.5	-1	A	387
1QM4	R265H	25	8	3.11	A	265
1QND	C71S	20	6.8	1.38	A	71
1RG8	C22S	25	6.6	2.81	A	22	6
1RG8	H27Y	34.5	7.3	-0.79	A	27	6
1RG8	L50F	34.5	7.3	-0.59	A	50	6
1RG8	G68N	24.9	6.6	0.97	A	68	6
1RG8	G68A	24.9	6.6	1.48	A	68	6
1RG8	L79V	40	6.6	1.46	A	79	6
1RG8	C89S	29.6	6.6	1.78	A	89	6
1RG8	H99G	28.6	6.6	-1.34	A	99	6
1RG8	H99A	24.9	6.6	0.6	A	99	6
1RG8	H99N	24.9	6.6	-0.19	A	99	6
1RG8	H108Y	34.5	7.3	-0.39	A	108	6
1RG8	A109G	24.9	6.6	0.46	A	109	6
1RG8	N112G	24.9	6.6	-0.16	A	112	6
1RG8	F114Y	34.5	7.3	-0.49	A	114	6
1RG8	V115I	34.5	7.3	0.05	A	115	6
1RG8	V115L	40	6.6	0.57	A	115	6
1RG8	C123S	29.6	6.6	0.64	A	123	6
1RHG	G26A	25	7	-1.93	A	26
1RHG	G28A	25	7	-2.35	A	28
1RHG	E33A	25	5.9	-0.31	A	33
1RHG	E46A	25	5.9	0.32	A	46
1RHG	L50E	25	5.9	0.19	A	50
1RHG	G73A	25	7	-0.89	A	73
1RHG	G81A	25	7	0.76	A	81
1RHG	G87A	25	7	0.97	A	87
1RHG	G149A	25	7	-1.38	A	149
1RHG	G150A	25	7	-1.94	A	150
1RIS	V6A	25	8	2.93	A	6
1RIS	I8A	25	8	3.56	A	8
1RIS	L21A	25	8	0.16	A	21
1RIS	E22Q	25	8	1.12	A	22
1RIS	I26A	25	8	2.84	A	26
1RIS	Y33A	25	8	-0.41	A	33
1RIS	A35G	25	8	0.77	A	35
1RIS	V37A	25	8	2.55	A	37
1RIS	L48A	25	8	0.21	A	48
1RIS	I52A	25	8	0.36	A	52
1RIS	F60A	25	8	0.81	A	60
1RIS	V65A	25	8	2.89	A	65
1RIS	L75A	25	8	1.35	A	75
1RIS	L79A	25	8	3.91	A	79
1RIS	V85A	25	8	3.02	A	85
1RIS	V88A	25	8	1.68	A	88
1RN1	V16C	25	7	4.99	C	16
1RN1	V16T	25	7	3.65	C	16
1RN1	V16A	25	7	2.34	C	16
1RN1	V16S	25	7	4.68	C	16
1RN1	G23A	25	7.4	1.2	C	23
1RN1	D49F	52.7	7	-0.1	C	49
1RN1	D49Y	52.4	7	0	C	49
1RN1	D49A	37.3	6.3	-0.5	C	49
1RN1	V78A	25	7	4.08	C	78
1RN1	V78S	25	7	4.73	C	78
1RN1	V78C	25	7	3.67	C	78
1RN1	V78T	25	7	3.59	C	78
1RN1	V89C	25	7	3.54	C	89
1RN1	V89T	25	7	3.07	C	89
1RN1	V89S	25	7	4.87	C	89
1RTB	A4S	62	7.1	0.45	A	4
1RTB	A5S	62	7.1	0.27	A	5
1RTB	F46L	24.9	6	3.21	A	46
1RTB	F46V	24.9	6	4.55	A	46
1RTB	V47A	40	5	3.8	A	47
1RTB	V54G	40	5	4.87	A	54
1RTB	V54L	40	5	1.09	A	54
1RTB	V54A	40	5	2.58	A	54
1RTB	V54I	40	5	1.95	A	54
1RTB	V57I	40	5	1.3	A	57
1RTB	V57A	40	5	2.85	A	57
1RTB	V57L	40	5	2.37	A	57
1RTB	V63A	40	5	2.03	A	63
1RTB	V63G	40	5	3.5	A	63
1RTB	A64G	40	5	0.44	A	64
1RTB	I81G	40	5	4.81	A	81
1RTB	I81A	40	5	2.99	A	81
1RTB	I81V	40	5	0.43	A	81
1RTB	I106L	40	5	1.79	A	106
1RTB	I106A	40	5	4.38	A	106
1RTB	I106V	40	5	0.8	A	106
1RTB	I107A	40	5	2.85	A	107
1RTB	I107V	40	5	0.08	A	107
1RTB	I107L	40	5	2.2	A	107
1RTB	V108I	40	5	0.44	A	108
1RTB	V108A	40	5	4.2	A	108
1RTB	V108L	40	5	0.7	A	108
1RTB	A109G	40	5	0.43	A	109
1RTB	V116G	40	5	1.18	A	116
1RTB	V116A	40	5	0.67	A	116
1RTB	V118G	40	5	2.78	A	118
1RTB	V118A	40	5	1.92	A	118
1RTB	S123A	62	7.1	-0.69	A	123
1RTP	K80S	45.8	7.4	0.29	A	80
1SAK	E8A	25	7	0.4	A	8	-318
1SAK	F10L	25	7	1.43	A	10	-318
1SAK	F10A	25	7	2.36	A	10	-318
1SAK	T11A	25	7	1.02	A	11	-318
1SAK	L12F	25	7	1.8	A	12	-318
1SAK	Q13A	25	7	0.46	A	13	-318
1SAK	I14V	25	7	0.99	A	14	-318
1SAK	R15A	25	7	1.05	A	15	-318
1SAK	R17A	25	7	0.75	A	17	-318
1SAK	E18A	25	7	-0.4	A	18	-318
1SAK	R19A	25	7	2.41	A	19	-318
1SAK	F20A	25	7	2.03	A	20	-318
1SAK	E21A	25	7	0.66	A	21	-318
1SAK	M22I	25	7	0.38	A	22	-318
1SAK	M22A	25	7	1.9	A	22	-318
1SAK	F23L	25	7	0.91	A	23	-318
1SAK	F23I	25	7	2.01	A	23	-318
1SAK	R24A	25	7	0.38	A	24	-318
1SAK	E25A	25	7	0.25	A	25	-318
1SAK	L26I	25	7	0.41	A	26	-318
1SAK	L26F	25	7	1.62	A	26	-318
1SAK	N27A	25	7	0.98	A	27	-318
1SAK	E28A	25	7	0.27	A	28	-318
1SAK	A29G	25	7	0.97	A	29	-318
1SAK	E31A	25	7	1.18	A	31	-318
1SAK	L32A	25	7	0.5	A	32	-318
1SAK	K33A	25	7	-0.57	A	33	-318
1SAK	D34A	25	7	0.62	A	34	-318
1SHF	E24A	25	8	1.27	A	24	-83
1SHF	E24F	25	8	1.63	A	24	-83
1SHF	E24H	25	8	0.99	A	24	-83
1SHF	E24K	25	8	0.97	A	24	-83
1SHF	E24Q	25	8	0.74	A	24	-83
1SHF	E24S	25	8	1.64	A	24	-83
1SHF	E24V	25	8	2	A	24	-83
1SHF	E24D	25	8	-0.68	A	24	-83
1SHF	E24G	25	8	2.29	A	24	-83
1SHF	E24I	25	8	2.71	A	24	-83
1SHF	E24L	25	8	3.02	A	24	-83
1SHF	E24R	25	8	3.38	A	24	-83
1SHF	E24T	25	8	0.6	A	24	-83
1SHF	E24Y	25	8	2.4	A	24	-83
1SHF	I28A	25	7	2.84	A	28	-83
1SHF	I28V	25	7	0.63	A	28	-83
1SHF	I28L	25	7	0.71	A	28	-83
1SHF	S41D	25	8	2.02	A	41	-83
1SHF	S41G	25	8	1.68	A	41	-83
1SHF	S41I	25	8	1.41	A	41	-83
1SHF	S41L	25	8	0.37	A	41	-83
1SHF	S41R	25	8	0.18	A	41	-83
1SHF	S41V	25	8	1.1	A	41	-83
1SHF	S41A	25	8	0.71	A	41	-83
1SHF	S41F	25	8	1.9	A	41	-83
1SHF	S41H	25	8	1.25	A	41	-83
1SHF	S41K	25	8	-0.11	A	41	-83
1SHF	S41N	25	8	0.73	A	41	-83
1SHF	S41T	25	8	1.65	A	41	-83
1SHF	S41Y	25	8	2.27	A	41	-83
1SHF	T44A	25	8	2.59	A	44	-83
1SHF	G45A	25	8	1.78	A	45	-83
1SHF	V55A	25	7	2.34	A	55	-83
1SHF	V55M	25	7	0.52	A	55	-83
1SHF	V55G	25	7	3.65	A	55	-83
1SHF	V55T	25	7	2.4	A	55	-83
1SHG	D48G	24.9	2.9	-0.82	A	48
1SSO	I29V	50	7	0.4	A	29
1TEN	I8V	25	5	-0.02	A	8	-801
1TEN	I8A	25	5	2.74	A	8	-801
1TEN	V10A	25	5	1.4	A	10	-801
1TEN	A18G	25	5	2.67	A	18	-801
1TEN	I20V	25	5	0.28	A	20	-801
1TEN	I20A	25	5	3.58	A	20	-801
1TEN	I29V	25	5	0.37	A	29	-801
1TEN	I29A	25	5	1.63	A	29	-801
1TEN	I32V	25	5	0.8	A	32	-801
1TEN	I32A	25	5	3.3	A	32	-801
1TEN	L34A	25	5	4.13	A	34	-801
1TEN	Y36A	25	5	3.96	A	36	-801
1TEN	I48A	25	5	2.4	A	48	-801
1TEN	L50A	25	5	2.88	A	50	-801
1TEN	Y57G	25	5	4.06	A	57	-801
1TEN	Y57A	25	5	1.21	A	57	-801
1TEN	I59V	25	5	0.88	A	59	-801
1TEN	I59A	25	5	1.91	A	59	-801
1TEN	L62A	25	5	3.96	A	62	-801
1TEN	T66S	25	5	1.26	A	66	-801
1TEN	Y68F	25	5	3.09	A	68	-801
1TEN	V70A	25	5	2.69	A	70	-801
1TEN	L72A	25	5	2.81	A	72	-801
1TEN	S74A	25	5	0.27	A	74	-801
1TEN	S81A	25	5	2.58	A	81	-801
1TEN	A84G	25	5	0.92	A	84	-801
1TEN	E86G	25	5	0.14	A	86	-801
1TEN	E86A	25	5	-1.55	A	86	-801
1TIT	V22A	25	7.4	2.15	A	22	9
1TIT	I32A	25	7.4	2.7	A	32	9
1TIT	L50A	25	7.4	2.7	A	50	9
1TIT	L67A	25	7.4	3.23	A	67	9
1TIT	L69A	25	7.4	4.88	A	69	9
1TIT	C72S	25	7.3	2.08	A	72	9
1TIT	F82L	25	7.4	3.83	A	82	9
1TIT	V95A	25	7.4	4.45	A	95	9
1TTQ	A18V	25	7.8	2.3	A	18
1TTQ	A18G	25	7.8	2.7	A	18
1TTQ	F22L	25	7.8	1.05	A	22
1TTQ	F22I	25	7.8	4.58	A	22
1TTQ	F22V	25	7.8	3.44	A	22
1TTQ	Y175Q	25	7.8	1.65	A	175
1TTQ	L209V	25	7.8	3.2	A	209
1TTQ	I232V	25	7.8	3.3	A	232
1TYV	G65R	88.4	7.4	0.7	A	65	-112
1TYV	T123I	88.4	7.4	0.53	A	123	-112
1TYV	G132R	88.4	7.4	1.33	A	132	-112
1TYV	R173K	88.4	7.4	3.43	A	173	-112
1TYV	E197V	88.4	7.4	0.77	A	197	-112
1TYV	G211D	88.4	7.4	0.13	A	211	-112
1UBQ	K6Q	25	5	-0.26	A	6
1UBQ	K6E	25	5	-0.53	A	6
1UBQ	E18D	25	3	0.08	A	18
1UBQ	K27Q	25	5	1.91	A	27
1UBQ	K29Q	25	5	1.67	A	29
1UBQ	K29N	25	5	1.48	A	29
1UBQ	R42E	25	5	-1.63	A	42
1UBQ	F45W	25	5	-0.46	A	45
1UBQ	H68Q	25	5	-0.55	A	68
1UBQ	H68E	25	5	-0.77	A	68
1UBQ	R72Q	25	5	0.33	A	72
1UZC	W11F	9.9	5.7	0.31	A	11
1UZC	T13S	9.9	5.7	-0.1	A	13
1UZC	T13A	9.9	5.7	0.99	A	13
1UZC	E15G	9.9	5.7	1.02	A	15
1UZC	E15A	9.9	5.7	0.4	A	15
1UZC	A17G	9.9	5.7	0.7	A	17
1UZC	Q19A	9.9	5.7	0.08	A	19
1UZC	Q19G	9.9	5.7	1.23	A	19
1UZC	A20G	9.9	5.7	2.3	A	20
1UZC	L24A	9.9	5.7	1.04	A	24
1UZC	K26A	9.9	5.7	-0.11	A	26
1UZC	K26G	9.9	5.7	0.74	A	26
1UZC	E27A	9.9	5.7	0.62	A	27
1UZC	E27G	9.9	5.7	1.57	A	27
1UZC	V30A	9.9	5.7	3.28	A	30
1UZC	S32A	9.9	5.7	0	A	32
1UZC	N33G	9.9	5.7	0.42	A	33
1UZC	S35A	9.9	5.7	1.04	A	35
1UZC	W36F	9.9	5.7	-0.3	A	36
1UZC	Q38G	9.9	5.7	1.57	A	38
1UZC	Q38A	9.9	5.7	0.37	A	38
1UZC	A39G	9.9	5.7	1.93	A	39
1UZC	M42A	9.9	5.7	1.37	A	42
1UZC	I43V	9.9	5.7	1.21	A	43
1UZC	I44A	9.9	5.7	0.09	A	44
1UZC	I44V	9.9	5.7	0.3	A	44
1UZC	I44G	9.9	5.7	0.4	A	44
1UZC	D46N	9.9	5.7	2.51	A	46
1UZC	Y49A	9.9	5.7	2.46	A	49
1UZC	Y49F	9.9	5.7	0.31	A	49
1UZC	S50A	9.9	5.7	0.02	A	50
1UZC	S50G	9.9	5.7	0.02	A	50
1UZC	A51G	9.9	5.7	1.12	A	51
1UZC	L52A	9.9	5.7	2.71	A	52
1UZC	A53G	9.9	5.7	0.3	A	53
1UZC	S56G	9.9	5.7	0.54	A	56
1UZC	S56A	9.9	5.7	0.4	A	56
1UZC	K58A	9.9	5.7	2.1	A	58
1UZC	Q60A	9.9	5.7	-0.31	A	60
1UZC	Q60G	9.9	5.7	0.8	A	60
1UZC	A61G	9.9	5.7	2.07	A	61
1UZC	A64G	9.9	5.7	0.94	A	64
1UZC	Y65F	9.9	5.7	0.72	A	65
1UZC	V67G	9.9	5.7	0	A	67
1UZC	V67A	9.9	5.7	-0.51	A	67
1WIT	Y73F	20	7	2.15	A	73
1WQ5	F22L	25	7.8	-1.4	A	22
1WQ5	I37A	25	7.8	4.42	A	37
1WQ5	E49A	25	7.8	-0.41	A	49
1WQ5	E49D	25	7.8	-0.07	A	49
1WQ5	E49G	25	7.8	0.03	A	49
1WQ5	E49I	25	7.8	-3.79	A	49
1WQ5	E49L	25	7.8	-3.67	A	49
1WQ5	E49N	25	7.8	0.05	A	49
1WQ5	E49S	25	7.4	0.01	A	49
1WQ5	E49V	25	7.4	-2.43	A	49
1WQ5	E49Y	25	7.4	-0.41	A	49
1WQ5	E49C	25	7.8	-1.33	A	49
1WQ5	E49F	25	7.8	-1.15	A	49
1WQ5	E49H	25	7.8	-1.51	A	49
1WQ5	E49K	25	7.8	-0.42	A	49
1WQ5	E49M	25.1	7.4	-3.13	A	49
1WQ5	E49Q	25.1	7.3	0.58	A	49
1WQ5	E49T	25	7.8	-0.16	A	49
1WQ5	E49W	25	7.8	0.02	A	49
1WQ5	L50A	25	7.8	2.99	A	50
1WQ5	C81A	50	9	0.69	A	81
1WQ5	C81S	50	9	1.41	A	81
1WQ5	C81G	50	9	1.58	A	81
1WQ5	C81V	50	9	1.32	A	81
1WQ5	L99A	25	7.8	4.07	A	99
1WQ5	C118S	50	9	2.27	A	118
1WQ5	C118A	50	9	1.36	A	118
1WQ5	C118V	50	9	1.34	A	118
1WQ5	L127A	25	7.8	1.28	A	127
1WQ5	F139W	23	7.8	0.64	A	139
1WQ5	C154A	50	9	1.03	A	154
1WQ5	C154V	50	9	1.12	A	154
1WQ5	C154S	50	9	1.72	A	154
1WQ5	Y175C	25	7.8	0.6	A	175
1WQ5	L176A	25	7.8	4.01	A	176
1WQ5	G211E	33.2	7.8	-1.1	A	211
1WQ5	G211S	25	7.8	0.15	A	211
1WQ5	G211W	25	7.8	1.95	A	211
1WQ5	G211D	25	7.8	0.8	A	211
1WQ5	G211R	50.4	7.8	0.12	A	211
1WQ5	G211V	25	7.8	-1.05	A	211
1WQ5	G234K	25	7.8	-0.2	A	234
1WQ5	G234D	25	7.8	-3.4	A	234
1WQ5	F258W	23	7.8	1.17	A	258
1YU5	H32Y	25	5.6	-1.11	X	32	-9
1YYJ	L3A	25	5	1.6	A	3
1YYJ	W7M	25	5	0.85	A	7
1YYJ	L10A	25	5	1.86	A	10
1YYJ	L14A	25	5	1.92	A	14
1YYJ	K15A	25	5	0.2	A	15
1YYJ	I17A	25	5	1.3	A	17
1YYJ	E18A	25	5	-1.3	A	18
1YYJ	A20G	25	5	1.97	A	20
1YYJ	A23G	25	5	2.38	A	23
1YYJ	K27A	25	5	0.17	A	27
1YYJ	K27G	25	5	1	A	27
1YYJ	L30A	25	5	2.83	A	30
1YYJ	M33A	25	5	2.97	A	33
1YYJ	R34A	25	5	2.25	A	34
1YYJ	R34G	25	5	3.26	A	34
1YYJ	A36G	25	5	2.61	A	36
1YYJ	A37G	25	5	4.15	A	37
1YYJ	L38G	25	5	1.44	A	38
1YYJ	A40G	25	5	1.41	A	40
1YYJ	L48A	25	5	3.73	A	48
1YYJ	K51G	25	5	1.32	A	51
1YYJ	M58A	25	5	2.91	A	58
1YYJ	F61A	25	5	4.52	A	61
1YYJ	F65A	25	5	1.92	A	65
1YYJ	L68A	25	5	3.88	A	68
1YYJ	V69G	25	5	3.61	A	69
1YYJ	I72A	25	5	4.79	A	72
1YYJ	D73A	25	5	1.57	A	73
1YYJ	L76A	25	5	3.48	A	76
1YYJ	V84A	25	5	3.42	A	84
1YYJ	A87G	25	5	3.2	A	87
1YYJ	A90G	25	5	2.34	A	90
1YYJ	A91G	25	5	1.6	A	91
1YYJ	L94A	25	5	1.5	A	94
1YYJ	I98A	25	5	3.48	A	98
1YYJ	Y101A	25	5	-0.52	A	101
1YYJ	Y105A	25	5	2.36	A	105
1ZG4	C75S	25	7	3.36	A	75	-2
1ZG4	W286F	25	7	0.83	A	286	-4
1ZNJ	S9D	25	8	-0.06	B	9
1ZNJ	H10E	25	8	-1.11	B	10
1ZNJ	H10D	24	7.2	-0.76	B	10
1ZNJ	H10T	25	8	-0.03	B	10
1ZNJ	F25D	25	8	-0.48	B	25
1ZNJ	F25H	25	8	-0.75	B	25
1ZNJ	Y26T	25	8	0.22	B	26
1ZNJ	K29G	23	7.5	0.05	B	29
2A01	L141R	25	7.4	0.65	A	141
2A36	T22D	25	6	-1.5	A	22
2A36	T22G	20.1	6	-3.59	A	22
2A36	T22L	25	6	-0.5	A	22
2A36	T22S	25	6	-0.6	A	22
2A36	T22A	25	6	-0.4	A	22
2A36	T22F	25	6	-1.3	A	22
2A36	T22K	25	6	0	A	22
2A36	T22N	25	6	-1.3	A	22
2ABD	F26A	5	5.3	1.79	A	26
2ABD	I39A	5	5.3	1.05	A	39
2ABD	A69G	5	5.3	2.28	A	69
2ABD	I74A	5	5.3	1.7	A	74
2CI2	I39L	30	7	1.96	I	39
2CI2	R67A	30.1	7	1.21	I	67
2DRI	A27T	25	7.7	3.3	A	27
2DRI	V50E	25	7.7	3.5	A	50
2H61	L4S	25	7.2	1.25	A	4	1
2H61	L4A	25	7.2	0.64	A	4	1
2H61	M8A	25	7.2	2	A	8	1
2H61	I12A	25	7.2	1.65	A	12	1
2H61	F15A	25	7.2	2.85	A	15	1
2HPR	S45D	54.2	7	-0.72	A	45	-1
2IMM	A15L	20	7.4	-1.36	A	15	0
2IMM	M21I	20	7.4	-0.24	A	21	0
2IMM	M21L	20	7.4	0.31	A	21	0
2IMM	K24R	20	7.4	0.17	A	24	0
2IMM	F38Y	20	7.4	-0.38	A	38	6
2IMM	T69S	20	7.4	-0.29	A	69	6
2IMM	Q85E	20	7.4	0.41	A	85	6
2IMM	N96Q	20	7.4	-1.05	A	96	6
2IMM	A106G	20	7.4	-0.02	A	106	6
2IMM	L112I	20	7.4	-0.36	A	112	6
2LZM	Y25G	22	7	4.55	A	25
2LZM	S38A	53.4	3	0.77	A	38
2LZM	G51D	22	7	2.63	A	51
2LZM	I58Y	22	7	3.11	A	58
2LZM	A98T	22	7	3.83	A	98
2LZM	M102V	47	3	3	A	102
2LZM	W138Y	26.4	6	2.62	A	138
2LZM	A146I	22	7	4.31	A	146
2LZM	A146V	22	7	4.31	A	146
2LZM	F153C	22	7	3.11	A	153
2NVH	R4Q	25	6.5	0.57	A	4
2NVH	L6A	25	6.5	2.13	A	6
2NVH	N7G	25	6.5	1.91	A	7
2NVH	N7D	25	6.5	-0.09	A	7
2NVH	C8S	25	6.5	3.74	A	8
2NVH	C8A	25	6.5	2.02	A	8
2NVH	T9G	25	6.5	2.91	A	9
2NVH	T9Q	25	6.5	2.53	A	9
2NVH	T9A	25	6.5	1.45	A	9
2NVH	T9L	25	6.5	1.9	A	9
2NVH	L10A	25	6.5	3.9	A	10
2NVH	K97G	25	6.5	1.65	A	97
2NVH	K97V	25	6.5	-1.15	A	97
2NVH	K97R	25	6.5	1.8	A	97
2OCJ	R82H	10	7.2	3.47	A	82	-93
2OCJ	C149S	10	7.2	3.3	A	149	-93
2OCJ	R155Q	10	7.2	2.03	A	155	-93
2OCJ	R156S	10	7.2	1.81	A	156	-93
2OCJ	R180H	10	7.2	0.13	A	180	-93
2RN2	A52Y	53	3.2	2.3	A	52
2RN2	I53D	25	5.5	3.1	A	53
2RN2	I53L	25	5.5	1.4	A	53
2RN2	I53F	25	5.5	3.9	A	53
2RN2	I53V	25	5.5	0.2	A	53
2RN2	H62A	25	6.4	-0.44	A	62
2RN2	H83A	25	6.4	-0.07	A	83
2RN2	H114A	25	5.5	1.87	A	114
2RN2	H124A	25	6.4	-0.17	A	124
2RN2	H127A	25	6.4	0.32	A	127
2TRT	R127E	22	7.5	-0.31	A	127	-1
2TRX	D26I	25	7	-3.37	A	26
2TRX	D26A	25	7.7	-4.2	A	26
2TRX	C32A	25	7	3.5	A	32
2TRX	C35A	25	7	3.03	A	35
2TRX	T66L	25	7	1.03	A	66
2TRX	T77V	25	7	0.72	A	77
2TS1	I52L	25	7.8	-0.1	A	52
2TS1	L105V	25	7.8	3.15	A	105
3ECA	T12S	25	7.4	0.24	A	12
3ECA	T12A	25	7.4	0	A	12
3ECA	T119A	25	7.4	0	A	119
3ECA	S122A	25	7.4	-0.96	A	122
3GLY	G136A	30	4.5	0.31	A	136	-1
3GLY	G138A	30	4.5	1.4	A	138	-1
3GLY	G250A	30	4.5	0.14	A	250	-1
3GLY	G382A	30	4.5	-0.11	A	382	-1
3HHR	S71Q	20	8	1.37	A	71
3HHR	S71V	20	8	1.26	A	71
3HHR	S71A	20	8	1.12	A	71
3HHR	S71T	20	8	0.2	A	71
3HHR	E74A	20	8	0.95	A	74
3HHR	E74D	20	8	1.26	A	74
3HHR	E74Q	20	8	0.71	A	74
3HHR	E74T	20	8	1.13	A	74
3HHR	E74L	20	8	1.01	A	74
3HHR	E74S	20	8	1.01	A	74
3MBP	W10A	25	7.6	4.31	A	10
3PGK	Y49W	25	7.5	1.62	A	49	1
3PGK	Y123W	25	7.5	2.19	A	123	1
3PGK	F195W	25	7.5	1.12	A	195	1
3PGK	W309Y	23.6	7.5	1.06	A	309	1
3PGK	W309F	25	7.5	2.46	A	309	1
3PGK	W334Y	25	7.5	1.13	A	334	1
3PGK	W334F	24.1	7.5	1.88	A	334	1
3PGK	H389Q	25	6.5	0.84	A	389	1
3PGK	L400W	25	7.5	2.56	A	400	1
3SIL	A52L	25	7	-0.9	A	52	-1
3SIL	A68V	25	7	-0.45	A	68	-1
4LYZ	A31L	74	6.4	-1.8	A	31
4LYZ	E35A	35	4.6	-1.24	A	35
4LYZ	E35Q	35	4.6	0.64	A	35
4LYZ	E35H	35	4.6	2.45	A	35
4LYZ	N46D	35	4.6	0.44	A	46
4LYZ	I58M	35	5.5	1.18	A	58
4LYZ	I78M	35	5.5	0.9	A	78
4LYZ	I98M	35	5.5	0.9	A	98
4LYZ	W108Q	35	4.6	3.95	A	108
4LYZ	W108Y	35	4.6	1.92	A	108
5DFR	I2V	15	7.8	0.55	A	2
5DFR	G15A	15	7.8	-0.44	A	15
5DFR	W22L	15	7.8	0.31	A	22
5DFR	L24V	15	7.8	1.29	A	24
5DFR	D27N	15	7.8	-1.21	A	27
5DFR	L28R	15	7.8	-1.08	A	28
5DFR	W30E	15	7.8	2.42	A	30
5DFR	W30M	15	7.8	1.94	A	30
5DFR	W30R	15	7.8	2.09	A	30
5DFR	W30Y	15	7.8	1.79	A	30
5DFR	W30A	15	7.8	2.03	A	30
5DFR	W30H	15	7.8	2.44	A	30
5DFR	W30N	15	7.8	2.07	A	30
5DFR	W30S	15	7.8	2.29	A	30
5DFR	F31V	15	7.8	1.46	A	31
5DFR	F31A	15	7.8	1.72	A	31
5DFR	T35A	15	7.8	1.1	A	35
5DFR	V40A	15	7.8	1.59	A	40
5DFR	V40F	15	7.8	1.99	A	40
5DFR	V40H	15	7.8	2.76	A	40
5DFR	V40L	15	7.8	0.78	A	40
5DFR	V40N	15	7.8	1.82	A	40
5DFR	V40S	15	7.8	2.04	A	40
5DFR	V40I	15	7.8	0.5	A	40
5DFR	V40M	15	7.8	1.27	A	40
5DFR	V40R	15	7.8	1.38	A	40
5DFR	G43A	15	7.8	0.48	A	43
5DFR	R44A	15	7.8	0.94	A	44
5DFR	R44L	15	7.8	-0.78	A	44
5DFR	L54V	15	7.8	0.32	A	54
5DFR	N59E	15	7.8	1.36	A	59
5DFR	N59H	15	7.8	0.81	A	59
5DFR	N59K	15	7.8	1.55	A	59
5DFR	N59M	15	7.8	0.14	A	59
5DFR	N59S	15	7.8	1.26	A	59
5DFR	N59V	15	7.8	-0.36	A	59
5DFR	N59C	15	7.8	-0.24	A	59
5DFR	N59G	15	7.8	2.01	A	59
5DFR	N59I	15	7.8	-0.13	A	59
5DFR	N59L	15	7.8	-0.01	A	59
5DFR	N59Q	15	7.8	0.35	A	59
5DFR	N59T	15	7.8	0.05	A	59
5DFR	N59W	15	7.8	0.79	A	59
5DFR	I61L	15	7.8	0.36	A	61
5DFR	I61V	15	7.8	0.83	A	61
5DFR	G67A	15	7	0.05	A	67
5DFR	G67D	15	7	0.58	A	67
5DFR	G67S	15	7	0.27	A	67
5DFR	G67V	15	7	0.7	A	67
5DFR	G67C	15	7	0.51	A	67
5DFR	G67L	15	7	0.51	A	67
5DFR	G67T	15	7	0.62	A	67
5DFR	W74F	15	7.8	1.2	A	74
5DFR	V75A	15	7.8	0.05	A	75
5DFR	V75H	15	7.1	1.72	A	75
5DFR	V75R	15	7.8	2	A	75
5DFR	V75Y	15	7.8	1.8	A	75
5DFR	V75C	15	7.8	0.05	A	75
5DFR	V75I	15	7.8	1.65	A	75
5DFR	V75S	15	7.8	0.8	A	75
5DFR	C85S	15	7.8	0.97	A	85
5DFR	V88A	20	7.2	-0.29	A	88
5DFR	V88I	20	7.2	0.49	A	88
5DFR	I91L	15	7.8	1.5	A	91
5DFR	I91V	15	7.8	1.34	A	91
5DFR	I94L	15	7.8	0.63	A	94
5DFR	I94V	15	7.8	0.67	A	94
5DFR	G95A	15	7.8	0.9	A	95
5DFR	L112V	15	7.8	1.39	A	112
5DFR	L112I	15	7.8	0.25	A	112
5DFR	T113V	15	7.8	0.91	A	113
5DFR	G121A	15	7	0.01	A	121
5DFR	G121D	15	7	0.34	A	121
5DFR	G121L	15	7	0.58	A	121
5DFR	G121V	15	7	0.99	A	121
5DFR	G121C	15	7	0.22	A	121
5DFR	G121H	15	7	0.56	A	121
5DFR	G121S	15	7	0.08	A	121
5DFR	G121Y	15	7	0.51	A	121
5DFR	D122A	15	7.8	1	A	122
5DFR	E139Q	15	7.8	0.89	A	139
5DFR	E139K	15	7.8	1.59	A	139
5DFR	S148E	15	7.8	0.61	A	148
5DFR	S148N	15	7.8	0.88	A	148
5DFR	S148T	15	7.8	0.41	A	148
5DFR	S148A	15	7.8	0.42	A	148
5DFR	S148K	15	7.8	0.38	A	148
5DFR	S148R	15	7.8	0.66	A	148
5DFR	S148V	15	7.8	0.35	A	148
5DFR	C152E	15	7.8	0.97	A	152
5DFR	I155D	15	7.8	3.19	A	155
5DFR	I155K	15	7.8	2.69	A	155
5DFR	I155Q	15	7.8	3.01	A	155
5DFR	I155S	15	7.8	3.09	A	155
5DFR	I155V	15	7.8	0.03	A	155
5DFR	I155Y	15	7.8	2.85	A	155
5DFR	I155A	15	7.8	2.99	A	155
5DFR	I155E	15	7.8	2.62	A	155
5DFR	I155L	15	7.8	1.63	A	155
5DFR	I155R	15	7.8	2.65	A	155
5DFR	I155T	15	7.8	2.53	A	155
5DFR	I155W	15	7.8	3.21	A	155
5PTI	F4L	25	8.7	2.2	A	4
5PTI	Y10L	25	8.7	2.9	A	10
5PTI	G12V	25	8.7	4.1	A	12
5PTI	G12D	25	8.7	4.3	A	12
5PTI	A16V	25	8.7	1.3	A	16
5PTI	A16T	25	8.7	1.7	A	16
5PTI	Y21L	25	8.7	3.4	A	21
5PTI	Y21A	20	2	3.9	A	21
5PTI	F22A	22.7	2	1.11	A	22
5PTI	F33I	25	8.7	2.4	A	33
5PTI	F33L	25	8.7	2.7	A	33
5PTI	Y35A	25	8.7	4.7	A	35
5PTI	Y35F	25	8.7	0.6	A	35
5PTI	Y35N	25	8.7	3.7	A	35
5PTI	Y35D	25	8.7	3.8	A	35
5PTI	Y35G	25	5.4	5	A	35
5PTI	G36S	72.6	4.6	0.7	A	36
5PTI	G36D	25	8.7	2.8	A	36
5PTI	G37D	25	8.7	1.7	A	37
5PTI	G37A	23.9	5.5	3.01	A	37
5PTI	N44G	25	2	4.7	A	44
