# Supplementary material for: iStable: off-the-shelf predictor integration for predicting protein stability changes
Source: BMC Bioinformatics. 2013 Jan 21;14(Suppl 2):S5. doi: 10.1186/1471-2105-14-S2-S5 (PMC3549852; doi:10.1186/1471-2105-14-S2-S5)
Supplement: Additional file 1 — M3131_Decreased and M3131_Increased show the integrated training data M3131 separated into positive (increasing stability) dataset and negative (decreasing stability) dataset. iStable_Comparison_results presents the different results of training conditions and comparisons of different predictors. [file 1471-2105-14-S2-S5-S1.zip › M3131_Decreased.xls]

## Sheet: M3131_Decreased
ID	Mutation	Temp	pH	ddG	RSA range	Secondary structure
1A43	W184A	25	7.3	-0.7	Exposed	Helix
1A43	C218S	25	7.3	-3.7	Buried	Other
1AEP	L14K	25	7.4	-1.18	Buried	Helix
1AEP	A137K	25	7.4	-1.4	Buried	Helix
1AEP	T141A	25	7.4	-1.03	Buried	Helix
1AG2	F175W	22	7	-0.05	Buried	Helix
1AJ3	H10G	25	7	-0.5	Exposed	Other
1AJ3	F12A	25	7	-3.7	Buried	Helix
1AJ3	F12L	25	7	-1.3	Buried	Helix
1AJ3	R14A	25	7	-0.3	Partial	Helix
1AJ3	R14G	25	7	-1.9	Partial	Helix
1AJ3	M16A	25	7	-2.2	Buried	Helix
1AJ3	D17G	25	7	-1.2	Partial	Helix
1AJ3	D17A	25	7	-0.2	Partial	Helix
1AJ3	S21G	25	7	-0.5	Partial	Helix
1AJ3	I23A	25	7	-3.6	Buried	Helix
1AJ3	I23V	25	7	-1.6	Buried	Helix
1AJ3	E25G	25	7	-1.1	Exposed	Helix
1AJ3	V30A	25	7	-0.2	Buried	Helix
1AJ3	T40G	25	7	-0.1	Partial	Helix
1AJ3	V42A	25	7	-0.4	Exposed	Helix
1AJ3	N44G	25	7	-0.4	Buried	Helix
1AJ3	L45A	25	7	-0.2	Partial	Helix
1AJ3	K47G	25	7	-0.5	Partial	Helix
1AJ3	H49A	25	7	-1.4	Buried	Helix
1AJ3	R51G	25	7	-0.6	Partial	Helix
1AJ3	L52A	25	7	-2.8	Buried	Helix
1AJ3	A54G	25	7	-1.1	Exposed	Helix
1AJ3	L56A	25	7	-3.8	Buried	Helix
1AJ3	A58G	25	7	-1.1	Exposed	Helix
1AJ3	H59A	25	7	-2.3	Buried	Helix
1AJ3	I63A	25	7	-2.8	Buried	Helix
1AJ3	I63V	25	7	-0.6	Buried	Helix
1AJ3	Q64A	25	7	-0.7	Exposed	Helix
1AJ3	Q64G	25	7	-1.8	Exposed	Helix
1AJ3	V66A	25	7	-2.3	Buried	Helix
1AJ3	D68G	25	7	-1.3	Exposed	Helix
1AJ3	D68A	25	7	-0.1	Exposed	Helix
1AJ3	K72G	25	7	-1.4	Partial	Helix
1AJ3	K72A	25	7	-0.1	Partial	Helix
1AJ3	L73A	25	7	-2.4	Partial	Helix
1AJ3	I84A	25	7	-2	Buried	Helix
1AJ3	I84V	25	7	-0.6	Buried	Helix
1AJ3	Q86G	25	7	-1.3	Exposed	Helix
1AJ3	L88A	25	7	-2.8	Buried	Helix
1AJ3	A89G	25	7	-1.1	Partial	Helix
1AJ3	F91A	25	7	-2.8	Buried	Helix
1AJ3	D93G	25	7	-0.3	Partial	Helix
1AJ3	W95F	25	7	-2.1	Buried	Helix
1AJ3	K96G	25	7	-1.3	Partial	Helix
1AJ3	K96A	25	7	-0.4	Partial	Helix
1AJ3	L98A	25	7	-3.8	Buried	Helix
1AJ3	Q100G	25	7	-0.7	Exposed	Helix
1AJ3	A102G	25	7	-2.6	Buried	Helix
1AJ3	A104G	25	7	-1.8	Exposed	Helix
1AKY	V8I	25	7.5	-1.2	Buried	Sheet
1AKY	Q48E	25	7.7	-0.96	Exposed	Helix
1AKY	T77H	25	6.4	-0.9	Exposed	Helix
1AKY	T110H	25	6.3	-2.13	Partial	Other
1AKY	N169D	25	7.5	-2.15	Partial	Other
1AKY	I213F	25	7.5	-1.91	Buried	Helix
1AM7	H31D	25	7	-1.6	Exposed	Other
1AM7	H48N	25	7	-5	Buried	Other
1AMQ	C82S	25	7.5	-2.44	Buried	Helix
1AMQ	C82A	25	7.5	-0.45	Buried	Helix
1AMQ	C191F	25	7.5	-0.9	Buried	Other
1AMQ	C191R	25	7.5	-1.69	Buried	Other
1AMQ	C191W	25	7.5	-2.25	Buried	Other
1AMQ	C191A	25	7.5	-1.12	Buried	Other
1AMQ	C191G	25	7.5	-0.02	Buried	Other
1AMQ	C191S	25	7.5	-1.44	Buried	Other
1AMQ	C191Y	25	7.5	-1.05	Buried	Other
1AMQ	C192A	25	7.5	-1.21	Buried	Other
1AMQ	C192S	25	7.5	-0.99	Buried	Other
1AMQ	C270A	25	7.5	-1.68	Buried	Sheet
1AMQ	C401S	25	7.5	-1.79	Buried	Helix
1AON	I3C	25	7.8	-0.44	Buried	Sheet
1AON	I3W	25	7.8	-0.25	Buried	Sheet
1AON	I48W	25	7.8	-0.2	Buried	Other
1AON	V95C	25	7.8	-0.25	Buried	Sheet
1APS	Y11I	28	5.5	-2.24	Buried	Sheet
1APS	V13A	28	5.5	-2.63	Buried	Sheet
1APS	V17A	28	5.5	-1.84	Exposed	Other
1APS	V20A	28	5.5	-0.28	Buried	Other
1APS	F22L	28	5.5	-1.29	Buried	Other
1APS	A30G	28	5.5	-1.65	Buried	Helix
1APS	V36A	28	5.5	-2.54	Buried	Sheet
1APS	W38F	28	5.5	-0.02	Buried	Sheet
1APS	V39A	28	5.5	-1.63	Buried	Sheet
1APS	T42A	28	5.5	-1.84	Partial	Other
1APS	G45A	28	5.5	-1.73	Buried	Other
1APS	V47A	28	5.5	-1.87	Buried	Sheet
1APS	V51A	28	5.5	-1.88	Buried	Sheet
1APS	W64A	28	5.5	-1.5	Buried	Other
1APS	I75V	28	5.5	-1.41	Buried	Other
1APS	T78S	28	5.5	-1.41	Buried	Sheet
1APS	E83D	28	5.5	-1.51	Partial	Sheet
1APS	I86V	28	5.5	-1.57	Partial	Sheet
1APS	L89A	28	5.5	-1.67	Partial	Other
1ARR	R16G	25	7.5	-0.64	Exposed	Helix
1ARR	E17G	25	7.5	-0.57	Exposed	Helix
1ARR	L19Q	25	7.5	-0.9	Buried	Helix
1ARR	D20G	25	7.5	-1.35	Partial	Helix
1ARR	R23G	25	7.5	-1.04	Exposed	Helix
1ARR	K24T	25	7.5	-0.6	Exposed	Helix
1ARR	K24G	25	7.5	-1.23	Exposed	Helix
1ARR	E27G	25	7.5	-0.43	Exposed	Helix
1ARR	E28G	25	7.5	-0.84	Exposed	Helix
1ARR	S35G	25	7.5	-0.24	Partial	Helix
1ARR	Q39G	25	7.5	-0.65	Partial	Helix
1ARR	K46G	25	7.5	-0.73	Exposed	Helix
1ARR	K47G	25	7.5	-0.57	Exposed	Helix
1ARR	E48G	25	7.5	-1.14	Exposed	Other
1B26	R190A	39	7	-0.36	Buried	Helix
1B26	E231A	39	7	-0.49	Partial	Helix
1B8E	W19Y	30	7.1	-3.45	Buried	Other
1BLC	D179N	20	6.5	-0.44	Buried	Other
1BNI	E73Q	25	6.3	-2.7	Buried	Sheet
1BNI	E73F	25	6.3	-2.1	Buried	Sheet
1BNI	E73W	25	6.3	-2.2	Buried	Sheet
1BNI	I76T	25	6.3	-2.64	Buried	Other
1BNI	H102A	25	6.3	-0.24	Exposed	Other
1BTA	K21Q	25	8	-1.09	Partial	Helix
1BTA	K21A	25	8	-1.04	Partial	Helix
1BTA	K22Q	25	8	-0.79	Exposed	Helix
1BTA	E57K	25	8	-0.7	Exposed	Other
1BTA	K60E	25	8	-1.17	Partial	Helix
1BTA	R75Q	25	8	-0.37	Exposed	Helix
1BTA	K78A	25	8	-0.05	Partial	Helix
1BVC	H24V	0	7	-0.52	Buried	Helix
1BVC	I30A	25	5.2	-0.65	Buried	Helix
1BVC	L32A	25	5.2	-0.92	Buried	Helix
1BVC	H48Q	0	7	-0.62	Exposed	Other
1BVC	H64Q	0	7	-0.45	Partial	Helix
1BVC	H82Q	0	7	-0.05	Buried	Other
1BVC	H113Q	0	7	-0.26	Partial	Helix
1BVC	H119F	0	7	-0.68	Buried	Other
1BVC	F123T	0	7.5	-2.62	Buried	Other
1BVC	A130K	3.8	7.8	-2.17	Buried	Helix
1C9O	E12K	75	7	-0.32	Exposed	Other
1C9O	E21A	70	7	-0.29	Exposed	Other
1C9O	E21K	75	7	-0.31	Exposed	Other
1C9O	H29E	75	7	-0.61	Partial	Sheet
1C9O	E36K	75	7	-0.45	Exposed	Other
1C9O	E46K	75	7	-0.57	Partial	Sheet
1C9O	E50K	75	7	-0.58	Partial	Sheet
1C9O	N55K	75	7	-0.03	Exposed	Other
1CEY	A74G	25	8	-0.31	Exposed	Helix
1CEY	A77G	25	8	-0.31	Exposed	Other
1CEY	A99G	25	8	-0.48	Partial	Helix
1CEY	A101G	25	8	-0.95	Buried	Other
1CEY	A113G	25	8	-0.75	Buried	Helix
1CEY	A114G	25	8	-0.5	Exposed	Helix
1CSE	V14A	25	7	-1.04	Partial	Other
1CSE	V18A	25	7	-1.2	Exposed	Helix
1CSE	L27A	25	7	-0.16	Partial	Helix
1CSE	V54A	25	7	-1.58	Partial	Sheet
1CSE	V62A	25	7	-1.01	Buried	Sheet
1CSP	D25Q	55	7.5	-0.79	Partial	Other
1CSP	A46E	70	7	-0.59	Buried	Sheet
1CSP	E50Q	55	7.5	-1.16	Partial	Sheet
1CUN	Q115A	25	7	-0.15	Buried	Helix
1CUN	Q115G	25	7	-1.15	Buried	Helix
1CUN	F117L	25	7	-2.55	Buried	Helix
1CUN	A119G	25	7	-1.75	Partial	Helix
1CUN	A126G	25	7	-1.65	Partial	Helix
1CUN	I128V	25	7	-2.85	Buried	Helix
1CUN	I128A	25	7	-1.65	Buried	Helix
1CUN	K152G	25	7	-1.45	Partial	Helix
1CUN	K152A	25	7	-0.15	Partial	Helix
1CUN	A156G	25	7	-1.45	Partial	Helix
1CUN	F157L	25	7	-1.85	Buried	Helix
1CUN	V163G	25	7	-0.85	Buried	Helix
1CUN	H164A	25	7	-2.35	Buried	Helix
1CUN	V171A	25	7	-1.55	Buried	Helix
1CUN	A173G	25	7	-1.95	Partial	Helix
1CUN	A191G	25	7	-1.35	Exposed	Helix
1CUN	M193A	25	7	-2.65	Buried	Helix
1CUN	L196A	25	7	-4.55	Buried	Helix
1CUN	S201G	25	7	-0.95	Exposed	Helix
1CUN	L203A	25	7	-4.05	Buried	Helix
1CUN	A206G	25	7	-2.25	Buried	Helix
1CUN	A212G	25	7	-1.45	Partial	Helix
1CUN	L214A	25	7	-3.65	Buried	Helix
1DKT	I6V	10	7.5	-0.57	Buried	Other
1DKT	Y8A	10	7.5	-0.68	Buried	Sheet
1DKT	S9A	10	7.5	-0.43	Buried	Sheet
1DKT	F17L	10	7.5	-2.58	Partial	Sheet
1DKT	E18A	10	7.5	-0.81	Buried	Sheet
1DKT	V22A	10	7.5	-1.36	Buried	Sheet
1DKT	V32A	10	7.5	-1.07	Buried	Other
1DKT	S39A	10	7.5	-0.6	Partial	Other
1DKT	L46A	10	7.5	-2.04	Buried	Helix
1DKT	V55A	10	7.5	-0.73	Exposed	Sheet
1DKT	V55G	10	7.5	-2.04	Exposed	Sheet
1DKT	M58L	10	7.5	-0.23	Exposed	Sheet
1DKT	H65A	10	7.5	-0.51	Buried	Other
1DKT	L67A	10	7.5	-1.98	Buried	Sheet
1DKT	R70A	10	7.5	-2.8	Partial	Sheet
1DKT	R71A	10	7.5	-0.59	Partial	Sheet
1E65	I7A	25	7	-3.11	Buried	Sheet
1E65	I7S	26.5	7.3	-3.44	Buried	Sheet
1E65	I20A	25	7	-1.56	Buried	Sheet
1E65	I20V	25	7	-0.38	Buried	Sheet
1E65	I20T	25	7	-2.39	Buried	Sheet
1E65	V22T	25	7	-0.96	Buried	Sheet
1E65	V22A	25	7	-1.44	Buried	Sheet
1E65	V31T	25	7	-1.08	Buried	Sheet
1E65	H46G	20	7	-2.5	Buried	Sheet
1E65	L50V	25	7	-0.36	Buried	Sheet
1E65	L50T	25	7	-2.34	Buried	Sheet
1E65	V60G	25	7	-3.11	Buried	Helix
1E65	I81A	25	7	-2.39	Buried	Other
1E65	I81V	25	7	-0.07	Buried	Other
1E65	I81T	25	7	-2.51	Buried	Other
1E65	A82G	25	7	-3.11	Buried	Sheet
1E65	F110S	26.5	7.3	-3.95	Buried	Sheet
1E65	H117G	20	7	-2.18	Buried	Other
1E65	L125A	25	7	-0.72	Buried	Sheet
1EY0	L7A	20	7	-1.35	Partial	Other
1EY0	L7I	20	7	-0.77	Partial	Other
1EY0	L7G	20	7	-1.26	Partial	Other
1EY0	L7V	20	7	-1.15	Partial	Other
1EY0	H8A	20	7	-0.48	Exposed	Other
1EY0	H8G	20	7	-0.85	Exposed	Other
1EY0	K9A	20	7	-1.38	Partial	Sheet
1EY0	K9G	20	7	-1.88	Partial	Sheet
1EY0	K9F	20	7	-1.03	Partial	Sheet
1EY0	E10G	20	7	-1.86	Buried	Sheet
1EY0	E10Q	20	7	-0.97	Buried	Sheet
1EY0	E10A	20	7	-1.34	Buried	Sheet
1EY0	E10K	20	7	-1.98	Buried	Sheet
1EY0	A12V	20	7	-0.89	Buried	Sheet
1EY0	A12G	20	7	-2.37	Buried	Sheet
1EY0	T13C	20	7	-1.2	Exposed	Sheet
1EY0	T13I	20	7	-0.05	Exposed	Sheet
1EY0	T13V	20	7	-0.26	Exposed	Sheet
1EY0	T13A	20	7	-0.73	Exposed	Sheet
1EY0	T13G	20	7	-1.16	Exposed	Sheet
1EY0	T13S	20	7	-0.35	Exposed	Sheet
1EY0	L14G	20	7	-3.84	Partial	Sheet
1EY0	L14V	20	7	-1.63	Partial	Sheet
1EY0	L14A	20	7	-2.38	Partial	Sheet
1EY0	L14I	20	7	-1.6	Partial	Sheet
1EY0	I15G	20	7	-3.43	Partial	Sheet
1EY0	I15M	20	7	-0.15	Partial	Sheet
1EY0	I15A	20	7	-2.73	Partial	Sheet
1EY0	I15L	20	7	-0.62	Partial	Sheet
1EY0	I15V	20	7	-0.88	Partial	Sheet
1EY0	K16A	20	7	-0.06	Exposed	Sheet
1EY0	K16G	20	7	-0.76	Exposed	Sheet
1EY0	K16F	20	7	-0.38	Exposed	Sheet
1EY0	A17V	20	7	-1.94	Buried	Sheet
1EY0	I18G	20	7	-2.63	Partial	Other
1EY0	I18M	23.6	6.7	-0.68	Partial	Other
1EY0	I18A	20	7	-2.65	Partial	Other
1EY0	I18L	20	7	-0.14	Partial	Other
1EY0	I18V	20	7	-0.96	Partial	Other
1EY0	D19A	20	7	-0.09	Buried	Other
1EY0	D19G	20	7	-0.42	Buried	Other
1EY0	D19F	20	7	-1.28	Buried	Other
1EY0	D19K	20	7	-0.41	Buried	Other
1EY0	G20V	20	7	-2.18	Buried	Other
1EY0	G20A	20	7	-0.12	Buried	Other
1EY0	T22C	20	7	-0.95	Buried	Sheet
1EY0	T22I	20	7	-0.61	Buried	Sheet
1EY0	T22V	20	7	-0.85	Buried	Sheet
1EY0	T22A	20	7	-1.69	Buried	Sheet
1EY0	T22G	20	7	-2.54	Buried	Sheet
1EY0	T22S	20	7	-0.74	Buried	Sheet
1EY0	V23F	29.2	6.2	-1.93	Buried	Sheet
1EY0	V23L	20	7	-0.02	Buried	Sheet
1EY0	V23T	20	7	-3.34	Buried	Sheet
1EY0	V23A	22.5	6.2	-2.7	Buried	Sheet
1EY0	V23S	20	7	-4.76	Buried	Sheet
1EY0	K24F	20	7	-0.4	Partial	Sheet
1EY0	K24A	20	7	-0.34	Partial	Sheet
1EY0	K24G	20	7	-1.6	Partial	Sheet
1EY0	L25A	40.2	6.4	-2.77	Buried	Sheet
1EY0	L25I	20	7	-1.83	Buried	Sheet
1EY0	L25G	20	7	-4.58	Buried	Sheet
1EY0	L25V	20	7	-1.85	Buried	Sheet
1EY0	M26A	20	7	-1.61	Partial	Sheet
1EY0	M26I	20	7	-0.84	Partial	Sheet
1EY0	M26G	22.5	6.2	-1.95	Partial	Sheet
1EY0	M26L	20	7	-0.31	Partial	Sheet
1EY0	Y27A	20	7	-3.63	Buried	Sheet
1EY0	Y27F	20	7	-0.4	Buried	Sheet
1EY0	Y27I	20	7	-2.28	Buried	Sheet
1EY0	Y27L	20	7	-1.55	Buried	Sheet
1EY0	Y27N	20	7	-3.83	Buried	Sheet
1EY0	Y27R	20	7	-3.05	Buried	Sheet
1EY0	Y27T	20	7	-3.18	Buried	Sheet
1EY0	Y27W	20	7	-0.72	Buried	Sheet
1EY0	Y27C	20	7	-2.72	Buried	Sheet
1EY0	Y27H	20	7	-1.86	Buried	Sheet
1EY0	Y27K	20	7	-3.78	Buried	Sheet
1EY0	Y27M	20	7	-1.94	Buried	Sheet
1EY0	Y27Q	20	7	-3.31	Buried	Sheet
1EY0	Y27S	20	7	-3.21	Buried	Sheet
1EY0	Y27V	20	7	-2.65	Buried	Sheet
1EY0	K28E	20	7	-0.79	Exposed	Other
1EY0	K28G	20	7	-0.8	Exposed	Other
1EY0	K28A	20	7	-0.7	Exposed	Other
1EY0	K28F	20	7	-0.85	Exposed	Other
1EY0	K28Q	20	7	-0.28	Exposed	Other
1EY0	G29A	20	7	-1.41	Exposed	Other
1EY0	G29F	20	7	-1.46	Exposed	Other
1EY0	G29C	20	7	-1.26	Exposed	Other
1EY0	G29V	20	7	-3.11	Exposed	Other
1EY0	Q30A	20	7	-0.25	Exposed	Sheet
1EY0	Q30G	20	7	-0.93	Exposed	Sheet
1EY0	M32A	20	7	-1.81	Partial	Sheet
1EY0	M32I	20	7	-0.56	Partial	Sheet
1EY0	M32G	20	7	-2.54	Partial	Sheet
1EY0	M32L	20	7	-0.76	Partial	Sheet
1EY0	T33A	20	7	-1.52	Partial	Sheet
1EY0	T33G	20	7	-2.62	Partial	Sheet
1EY0	T33S	20	7	-1.35	Partial	Sheet
1EY0	T33C	20	7	-1.04	Partial	Sheet
1EY0	F34A	20	7	-3.8	Buried	Sheet
1EY0	R35G	20	7	-2.26	Buried	Sheet
1EY0	R35A	20	7	-1.38	Buried	Sheet
1EY0	L36I	20	7	-3.09	Buried	Sheet
1EY0	L36A	20	7	-3.66	Buried	Sheet
1EY0	L36V	20	7	-3.58	Buried	Sheet
1EY0	L37A	20	7	-1.51	Buried	Other
1EY0	L37I	20	7	-1.82	Buried	Other
1EY0	L37G	20	7	-3.79	Buried	Other
1EY0	L37V	20	7	-2.78	Buried	Other
1EY0	L38A	20	7	-1.51	Buried	Other
1EY0	L38G	20	7	-0.28	Buried	Other
1EY0	L38I	20	7	-2.06	Buried	Other
1EY0	L38V	20	7	-0.14	Buried	Other
1EY0	V39A	20	7	-2.16	Buried	Sheet
1EY0	V39S	20	7	-2.44	Buried	Sheet
1EY0	V39G	20	7	-4.61	Buried	Sheet
1EY0	V39L	20	7	-0.9	Buried	Sheet
1EY0	V39T	20	7	-1.55	Buried	Sheet
1EY0	D40G	20	7	-0.38	Partial	Sheet
1EY0	T41G	20	7	-1.79	Buried	Other
1EY0	T41S	20	7	-0.88	Buried	Other
1EY0	T44C	20	7	-0.04	Partial	Other
1EY0	T44I	20	7	-0.56	Partial	Other
1EY0	T44A	20	7	-0.23	Partial	Other
1EY0	T44G	20	7	-0.37	Partial	Other
1EY0	H46G	20	7	-0.17	Partial	Other
1EY0	H46A	20	7	-0.45	Partial	Other
1EY0	K48F	20	7	-0.25	Exposed	Other
1EY0	K48Q	20	7	-0.02	Exposed	Other
1EY0	K49A	20	7	-0.25	Exposed	Other
1EY0	K49G	20	7	-0.1	Exposed	Other
1EY0	G50F	20	7	-0.55	Partial	Other
1EY0	G50C	20	7	-0.75	Partial	Other
1EY0	G50V	20	7	-1	Partial	Other
1EY0	V51A	20	7	-0.05	Exposed	Other
1EY0	V51G	20	7	-0.17	Exposed	Other
1EY0	V51L	20	7	-0.1	Exposed	Other
1EY0	E52A	20	7	-0.05	Partial	Other
1EY0	E52G	20	7	-0.27	Partial	Other
1EY0	E52F	20	7	-0.51	Partial	Other
1EY0	K53G	20	7	-0.08	Exposed	Other
1EY0	K53A	20	7	-0.17	Exposed	Other
1EY0	Y54F	20	7	-0.38	Buried	Other
1EY0	Y54L	20	7	-3.31	Buried	Other
1EY0	Y54A	20	7	-1.97	Buried	Other
1EY0	Y54G	20	7	-1.72	Buried	Other
1EY0	G55V	20	7	-1.48	Buried	Helix
1EY0	G55A	20	7	-0.44	Buried	Helix
1EY0	E57C	20	7	-0.64	Exposed	Helix
1EY0	E57G	20	7	-1.41	Exposed	Helix
1EY0	E57Q	20	7	-0.14	Exposed	Helix
1EY0	E57A	20	7	-0.1	Exposed	Helix
1EY0	E57F	20	7	-0.79	Exposed	Helix
1EY0	A58V	20	7	-2.63	Buried	Helix
1EY0	A58G	20	7	-2.53	Buried	Helix
1EY0	S59G	20	7	-1.03	Partial	Helix
1EY0	A60C	20	7	-1.12	Partial	Helix
1EY0	A60G	20	7	-1.45	Partial	Helix
1EY0	A60F	20	7	-0.8	Partial	Helix
1EY0	A60V	20	7	-2.68	Partial	Helix
1EY0	F61A	20	7	-2.34	Partial	Helix
1EY0	F61G	20	7	-4.76	Partial	Helix
1EY0	T62A	20	7	-2.23	Buried	Helix
1EY0	T62G	20	7	-3.52	Buried	Helix
1EY0	T62S	20	7	-2.15	Buried	Helix
1EY0	T62C	20	7	-1.05	Buried	Helix
1EY0	T62I	20	7	-1.17	Buried	Helix
1EY0	K63A	20	7	-0.32	Partial	Helix
1EY0	K63F	20	7	-1.83	Partial	Helix
1EY0	K63Q	20	7	-0.89	Partial	Helix
1EY0	K63E	20	7	-1.47	Partial	Helix
1EY0	K63G	20	7	-1.57	Partial	Helix
1EY0	K64E	20	7	-1.68	Exposed	Helix
1EY0	K64G	20	7	-0.51	Exposed	Helix
1EY0	K64F	20	7	-0.09	Exposed	Helix
1EY0	M65A	20	7	-2.06	Buried	Helix
1EY0	M65G	20	7	-4.66	Buried	Helix
1EY0	M65L	20	7	-0.73	Buried	Helix
1EY0	M65F	20	7	-1.62	Buried	Helix
1EY0	M65I	20	7	-1.43	Buried	Helix
1EY0	V66G	20	7	-4.49	Buried	Helix
1EY0	V66K	20	9.2	-4.83	Buried	Helix
1EY0	V66M	20	8.2	-0.14	Buried	Helix
1EY0	V66T	20	7	-1.34	Buried	Helix
1EY0	V66A	20	7	-2.34	Buried	Helix
1EY0	V66I	20	7	-0.76	Buried	Helix
1EY0	V66S	20	7	-3.09	Buried	Helix
1EY0	V66W	20	7	-2.69	Buried	Helix
1EY0	E67A	20	7	-1.05	Exposed	Helix
1EY0	E67G	20	7	-1	Exposed	Helix
1EY0	E67F	20	7	-1.33	Exposed	Helix
1EY0	E67Q	20	7	-0.57	Exposed	Helix
1EY0	N68A	20	7	-0.38	Exposed	Other
1EY0	N68G	20	7	-0.35	Exposed	Other
1EY0	A69G	20	7	-2.1	Partial	Other
1EY0	A69V	20	7	-2.8	Partial	Other
1EY0	A69T	20	7	-3.03	Partial	Other
1EY0	K70C	20	7	-0.48	Exposed	Other
1EY0	K70F	20	7	-0.03	Exposed	Other
1EY0	K70Q	20	7	-0.25	Exposed	Other
1EY0	K70A	20	7	-0.16	Exposed	Other
1EY0	K70E	20	7	-0.3	Exposed	Other
1EY0	K70G	20	7	-0.6	Exposed	Other
1EY0	K70W	20	7	-0.4	Exposed	Other
1EY0	K71A	20	7	-0.55	Exposed	Other
1EY0	K71G	20	7	-1.31	Exposed	Other
1EY0	I72M	20	7	-1.88	Buried	Sheet
1EY0	I72L	20	7	-0.23	Buried	Sheet
1EY0	I72V	20	7	-1.79	Buried	Sheet
1EY0	E73A	20	7	-1.46	Partial	Sheet
1EY0	E73G	20	7	-2.76	Partial	Sheet
1EY0	E73Q	20	7	-0.64	Partial	Sheet
1EY0	E73F	20	7	-0.88	Partial	Sheet
1EY0	E73K	20	7	-2.06	Partial	Sheet
1EY0	V74I	20	7	-1.91	Buried	Sheet
1EY0	V74T	20	7	-3.88	Buried	Sheet
1EY0	V74A	20	7	-3.23	Buried	Sheet
1EY0	V74L	20	7	-1.12	Buried	Sheet
1EY0	E75G	20	7	-3.43	Buried	Sheet
1EY0	E75Q	20	7	-0.61	Buried	Sheet
1EY0	E75A	22.5	6.2	-1.69	Buried	Sheet
1EY0	E75K	20	7	-2.22	Buried	Sheet
1EY0	E75V	20	7	-2.31	Buried	Sheet
1EY0	F76A	20	7	-4.1	Buried	Sheet
1EY0	F76G	20	7	-4.73	Buried	Sheet
1EY0	D77A	21.6	6.5	-2.39	Buried	Other
1EY0	D77K	20	7	-3.28	Buried	Other
1EY0	D77G	20	7	-1.81	Buried	Other
1EY0	D77N	20	7	-2.69	Buried	Other
1EY0	K78A	20	7	-0.5	Exposed	Other
1EY0	K78E	20	7	-0.69	Exposed	Other
1EY0	K78G	20	7	-1.07	Exposed	Other
1EY0	K78C	20	7	-0.26	Exposed	Other
1EY0	K78Q	20	7	-0.15	Exposed	Other
1EY0	G79A	20	7	-2.17	Partial	Other
1EY0	G79S	31.5	6.5	-2.14	Partial	Other
1EY0	G79D	20	7	-2.28	Partial	Other
1EY0	G79V	20	7	-2.23	Partial	Other
1EY0	Q80A	20	7	-0.02	Exposed	Other
1EY0	Q80G	20	7	-1.25	Exposed	Other
1EY0	Q80F	20	7	-0.58	Exposed	Other
1EY0	R81G	20	7	-2.06	Exposed	Other
1EY0	R81A	20	7	-1.1	Exposed	Other
1EY0	T82C	20	7	-0.19	Exposed	Sheet
1EY0	T82A	20	7	-0.89	Exposed	Sheet
1EY0	T82G	20	7	-2.03	Exposed	Sheet
1EY0	T82S	20	7	-0.75	Exposed	Sheet
1EY0	D83G	20	7	-2.64	Partial	Other
1EY0	D83A	20	7	-3.76	Partial	Other
1EY0	K84G	20	7	-0.39	Exposed	Other
1EY0	K84F	20	7	-0.75	Exposed	Other
1EY0	K84Q	20	7	-0.15	Exposed	Other
1EY0	Y85A	20	7	-0.41	Exposed	Other
1EY0	Y85G	20	7	-1.05	Exposed	Other
1EY0	Y85F	20	7	-0.07	Exposed	Other
1EY0	Y85L	20	7	-0.15	Exposed	Other
1EY0	G86A	20	7	-0.31	Exposed	Other
1EY0	G86V	20	7	-3.74	Exposed	Other
1EY0	G86F	20	7	-1.99	Exposed	Other
1EY0	R87G	20	7	-2.53	Partial	Other
1EY0	R87A	20	7	-0.79	Partial	Other
1EY0	G88V	28.9	6.8	-0.24	Buried	Sheet
1EY0	G88W	20	7	-0.1	Buried	Sheet
1EY0	L89A	20	7	-2.6	Buried	Sheet
1EY0	L89G	20	7	-3.18	Buried	Sheet
1EY0	L89V	20	7	-1.42	Buried	Sheet
1EY0	L89F	40	5.4	-1.2	Buried	Sheet
1EY0	L89I	20	7	-1.04	Buried	Sheet
1EY0	A90S	30.3	6.7	-2.24	Buried	Sheet
1EY0	A90G	20	7	-1.92	Buried	Sheet
1EY0	Y91F	20	7	-2.27	Buried	Sheet
1EY0	Y91L	20	7	-3.83	Buried	Sheet
1EY0	I92A	20	7	-4.12	Buried	Sheet
1EY0	I92M	20	7	-1.75	Buried	Sheet
1EY0	I92L	20	7	-0.6	Buried	Sheet
1EY0	I92V	20	7	-0.46	Buried	Sheet
1EY0	Y93F	20	7	-1.81	Buried	Sheet
1EY0	Y93L	20	7	-4.53	Buried	Sheet
1EY0	A94G	20	7	-2.54	Buried	Sheet
1EY0	A94V	20	7	-1.13	Buried	Sheet
1EY0	D95A	20	7	-3.5	Partial	Other
1EY0	D95G	20	7	-2.93	Partial	Other
1EY0	G96A	20	7	-1.8	Exposed	Other
1EY0	G96V	20	7	-3.74	Exposed	Other
1EY0	G96F	20	7	-2.55	Exposed	Other
1EY0	K97E	20	7	-0.47	Exposed	Sheet
1EY0	K97G	20	7	-1.85	Exposed	Sheet
1EY0	K97A	20	7	-0.22	Exposed	Sheet
1EY0	K97F	20	7	-0.58	Exposed	Sheet
1EY0	K97Q	20	7	-0.3	Exposed	Sheet
1EY0	M98A	20	7	-4.43	Buried	Sheet
1EY0	M98I	20	7	-4.39	Buried	Sheet
1EY0	M98G	20	7	-4.44	Buried	Sheet
1EY0	M98L	20	7	-2.3	Buried	Sheet
1EY0	V99A	20	7	-3.35	Buried	Helix
1EY0	V99L	20	7	-0.15	Buried	Helix
1EY0	V99I	20	7	-0.14	Buried	Helix
1EY0	V99T	20	7	-3.36	Buried	Helix
1EY0	N100G	20	7	-4.98	Buried	Helix
1EY0	E101F	20	7	-2.74	Partial	Helix
1EY0	E101A	20	7	-1.36	Partial	Helix
1EY0	E101G	20	7	-2.47	Partial	Helix
1EY0	A102F	20	7	-1.71	Buried	Helix
1EY0	A102V	20	7	-1.84	Buried	Helix
1EY0	A102G	20	7	-1.37	Buried	Helix
1EY0	L103I	20	7	-1.11	Buried	Helix
1EY0	L103A	20	7	-4.6	Buried	Helix
1EY0	L103V	20	7	-2.05	Buried	Helix
1EY0	V104A	20	7	-2.82	Buried	Helix
1EY0	V104L	20	7	-0.76	Buried	Helix
1EY0	V104T	20	7	-2.45	Buried	Helix
1EY0	V104S	20	7	-4.86	Buried	Helix
1EY0	R105C	20	7	-2.55	Partial	Helix
1EY0	R105G	20	7	-2.4	Partial	Helix
1EY0	R105A	20	7	-1.32	Partial	Helix
1EY0	R105F	20	7	-2.84	Partial	Helix
1EY0	Q106G	20	7	-1.5	Partial	Other
1EY0	G107A	20	7	-4.41	Buried	Other
1EY0	L108I	20	7	-3.34	Buried	Other
1EY0	L108V	20	7	-3.81	Buried	Other
1EY0	A109G	20	7	-0.98	Buried	Other
1EY0	A109V	20	7	-2.82	Buried	Other
1EY0	K110A	20	7	-1.13	Partial	Sheet
1EY0	K110G	20	7	-2.59	Partial	Sheet
1EY0	V111A	20	7	-4.26	Buried	Sheet
1EY0	V111I	20	7	-0.74	Buried	Sheet
1EY0	V111G	20	7	-4.82	Buried	Sheet
1EY0	V111L	20	7	-0.88	Buried	Sheet
1EY0	V111S	20	7	-4.71	Buried	Sheet
1EY0	V111T	20	7	-2.36	Buried	Sheet
1EY0	A112C	20	7	-0.75	Buried	Other
1EY0	A112F	20	7	-1.35	Buried	Other
1EY0	A112V	20	7	-1.19	Buried	Other
1EY0	Y113G	20	7	-0.2	Exposed	Other
1EY0	V114I	20	7	-0.15	Partial	Other
1EY0	V114S	20	7	-0.04	Partial	Other
1EY0	V114G	20	7	-0.03	Partial	Other
1EY0	V114L	20	7	-1.07	Partial	Other
1EY0	V114T	20	7	-0.31	Partial	Other
1EY0	Y115A	20	7	-0.25	Exposed	Sheet
1EY0	Y115G	20	7	-0.56	Exposed	Sheet
1EY0	Y115F	20	7	-0.02	Exposed	Sheet
1EY0	Y115L	20	7	-0.22	Exposed	Sheet
1EY0	N118D	20	7	-2.34	Buried	Sheet
1EY0	N118A	20	7	-1.88	Buried	Sheet
1EY0	N118G	20	7	-1.61	Buried	Sheet
1EY0	N119A	20	7	-1.03	Buried	Other
1EY0	N119G	20	7	-0.97	Buried	Other
1EY0	T120A	20	7	-1.08	Partial	Other
1EY0	T120G	20	7	-1.87	Partial	Other
1EY0	T120S	20	7	-0.57	Partial	Other
1EY0	T120C	20	7	-1.59	Partial	Other
1EY0	T120I	20	7	-1.54	Partial	Other
1EY0	T120V	20	7	-1.63	Partial	Other
1EY0	H121A	20	7	-2.92	Partial	Other
1EY0	H121G	20	7	-4.09	Partial	Other
1EY0	E122A	20	7	-0.27	Partial	Helix
1EY0	E122G	20	7	-1.99	Partial	Helix
1EY0	E122Q	20	7	-1.52	Partial	Helix
1EY0	E122F	20	7	-0.44	Partial	Helix
1EY0	E122K	20	7	-2.53	Partial	Helix
1EY0	Q123F	20	7	-0.51	Exposed	Helix
1EY0	Q123A	20	7	-0.1	Exposed	Helix
1EY0	Q123G	20	7	-0.44	Exposed	Helix
1EY0	H124G	20	7	-0.52	Exposed	Helix
1EY0	L125A	20	7	-4.78	Buried	Helix
1EY0	L125V	20	7	-2.3	Buried	Helix
1EY0	L125I	20	7	-0.96	Buried	Helix
1EY0	R126G	20	7	-2.86	Partial	Helix
1EY0	R126A	20	7	-1.64	Partial	Helix
1EY0	K127G	20	7	-0.79	Exposed	Helix
1EY0	K127F	20	7	-0.22	Exposed	Helix
1EY0	S128G	20	7	-1.52	Buried	Helix
1EY0	S128F	20	7	-1	Buried	Helix
1EY0	E129F	20	7	-3.88	Buried	Helix
1EY0	E129A	20	7	-2.2	Buried	Helix
1EY0	E129G	20	7	-3.72	Buried	Helix
1EY0	A130G	20	7	-1	Partial	Helix
1EY0	A130V	20	7	-1.08	Partial	Helix
1EY0	Q131A	20	7	-0.1	Partial	Helix
1EY0	Q131G	20	7	-2.26	Partial	Helix
1EY0	Q131F	20	7	-0.55	Partial	Helix
1EY0	A132V	20	7	-4.73	Buried	Helix
1EY0	A132G	20	7	-3.6	Buried	Helix
1EY0	K133F	20	7	-1.26	Partial	Helix
1EY0	K133Q	20	7	-0.44	Partial	Helix
1EY0	K133A	20	7	-1.32	Partial	Helix
1EY0	K133G	20	7	-3.22	Partial	Helix
1EY0	K134C	20	7	-0.7	Exposed	Helix
1EY0	K134G	20	7	-0.79	Exposed	Helix
1EY0	K134F	20	7	-0.26	Exposed	Helix
1EY0	E135F	20	7	-1.1	Partial	Other
1EY0	E135K	20	7	-1.17	Partial	Other
1EY0	E135A	20	7	-0.73	Partial	Other
1EY0	E135G	20	7	-1.64	Partial	Other
1EY0	E135Q	20	7	-0.71	Partial	Other
1EY0	K136A	20	7	-0.75	Exposed	Other
1EY0	K136G	20	7	-0.02	Exposed	Other
1EY0	K136F	20	7	-0.97	Exposed	Other
1EY0	L137G	20	7	-4.43	Partial	Other
1EY0	L137V	20	7	-1.42	Partial	Other
1EY0	L137A	20	7	-2.18	Partial	Other
1EY0	L137I	20	7	-0.76	Partial	Other
1EY0	N138A	20	7	-0.97	Partial	Helix
1EY0	I139G	20	7	-4.22	Partial	Helix
1EY0	I139M	20	7	-0.39	Partial	Helix
1EY0	I139A	20	7	-3.29	Partial	Helix
1EY0	I139L	20	7	-0.09	Partial	Helix
1EY0	I139V	20	7	-1.37	Partial	Helix
1EY0	S141A	31.4	7	-0.27	Exposed	Other
1EY0	S141G	20	7	-0.82	Exposed	Other
1FKJ	V2A	25	7.5	-2.18	Buried	Sheet
1FKJ	V4A	25	7.5	-2.26	Partial	Sheet
1FKJ	I7V	25	7.5	-0.9	Partial	Sheet
1FKJ	T21S	25	7.5	-1.06	Partial	Sheet
1FKJ	T21A	25	7.5	-1.24	Partial	Sheet
1FKJ	V23A	25	7.5	-2.62	Buried	Sheet
1FKJ	V24A	25	7.5	-3.04	Buried	Sheet
1FKJ	T27A	25	7.5	-1.71	Buried	Sheet
1FKJ	T27S	25	7.5	-1.07	Buried	Sheet
1FKJ	F36A	25	7.5	-3.07	Partial	Sheet
1FKJ	L50A	25	7.5	-2.22	Buried	Other
1FKJ	V55A	25	7.5	-1.78	Buried	Other
1FKJ	I56A	25	7.5	-2.04	Buried	Other
1FKJ	I56T	25	7.5	-1.95	Buried	Other
1FKJ	I56D	25	7.5	-2.88	Buried	Other
1FKJ	R57G	25	7.5	-1.89	Exposed	Helix
1FKJ	R57A	25	7.5	-0.55	Exposed	Helix
1FKJ	E60G	25	7.5	-2.62	Buried	Helix
1FKJ	E60A	25	7.5	-1.71	Buried	Helix
1FKJ	E61G	25	7.5	-2.2	Partial	Helix
1FKJ	E61A	25	7.5	-0.73	Partial	Helix
1FKJ	V63A	25	7.5	-2.56	Buried	Helix
1FKJ	T75A	25	7.5	-2.27	Buried	Sheet
1FKJ	T75V	25	7.5	-0.7	Buried	Sheet
1FKJ	I76A	25	7.5	-3.36	Buried	Sheet
1FKJ	I76V	25	7.5	-0.33	Buried	Sheet
1FKJ	I91A	25	7.5	-1.33	Buried	Sheet
1FKJ	I91V	25	7.5	-0.1	Buried	Sheet
1FKJ	L97A	25	7.5	-3.01	Buried	Sheet
1FKJ	V98A	25	7.5	-1.99	Buried	Sheet
1FKJ	V101A	25	7.5	-2.39	Buried	Sheet
1FKJ	L106A	25	7.5	-2.08	Buried	Sheet
1FNA	L8A	25	5	-1.81	Buried	Other
1FNA	V10A	25	5	-1.17	Partial	Sheet
1FNA	A13G	25	5	-1.18	Partial	Sheet
1FNA	L18A	25	5	-0.99	Buried	Sheet
1FNA	I20A	25	5	-0.65	Buried	Sheet
1FNA	I20V	25	5	-0.18	Buried	Sheet
1FNA	W22F	25	5	-1.97	Buried	Other
1FNA	V29A	25	5	-1.37	Buried	Other
1FNA	Y32A	25	5	-4.23	Buried	Sheet
1FNA	Y32L	25	5	-2.74	Buried	Sheet
1FNA	Y32F	25	5	-0.54	Buried	Sheet
1FNA	I34V	25	5	-0.11	Buried	Sheet
1FNA	I34A	25	5	-4.86	Buried	Sheet
1FNA	Y36A	25	5	-1.49	Buried	Sheet
1FNA	F48A	25	5	-1.98	Partial	Sheet
1FNA	V50A	25	5	-2.85	Buried	Sheet
1FNA	A57G	25	5	-2.49	Buried	Sheet
1FNA	I59V	25	5	-0.72	Buried	Sheet
1FNA	I59A	25	5	-3.33	Buried	Sheet
1FNA	L62A	25	5	-2.88	Buried	Other
1FNA	V66A	25	5	-0.91	Partial	Other
1FNA	Y68F	25	5	-2.14	Buried	Sheet
1FNA	Y68A	25	5	-1.88	Buried	Sheet
1FNA	I70V	25	5	-1.28	Buried	Sheet
1FNA	I70A	25	5	-4.11	Buried	Sheet
1FNA	V72A	25	5	-3.17	Buried	Sheet
1FNA	A74G	25	5	-1.56	Buried	Sheet
1FNA	I88A	25	5	-0.67	Buried	Sheet
1FNA	I88V	25	5	-0.33	Buried	Sheet
1FNA	I90A	25	5	-0.69	Partial	Sheet
1FNA	I90V	25	5	-0.4	Partial	Sheet
1FNA	Y92A	25	5	-1.11	Partial	Sheet
1FTG	L6A	34.6	7	-3.11	Buried	Sheet
1FTG	I22A	44.2	7	-1.7	Buried	Helix
1FTG	I22V	25	7	-1.66	Buried	Helix
1FTG	V31A	34.6	7	-1.85	Buried	Sheet
1FTG	I51V	34.6	7	-1.75	Buried	Sheet
1FTG	I52V	34.6	7	-1.19	Buried	Sheet
1FTG	D65K	34.6	7	-0.1	Partial	Helix
1FTG	S71A	34.6	7	-0.44	Exposed	Other
1FTG	A84G	34.6	7	-1.9	Buried	Sheet
1FTG	N97A	34.6	7	-0.58	Partial	Other
1FTG	I104V	34.6	7	-0.57	Partial	Helix
1FTG	S110A	34.6	7	-0.73	Partial	Helix
1FTG	V117A	34.6	7	-2.02	Buried	Other
1FTG	V139A	34.6	7	-1.09	Buried	Other
1FTG	L143A	34.6	7	-0.17	Buried	Sheet
1FTG	D150K	37.8	7	-0.21	Exposed	Other
1FTG	I156V	34.6	7	-3.16	Buried	Helix
1FTG	V160A	34.6	7	-2.07	Buried	Helix
1FVK	C30S	25	7.5	-1.79	Buried	Other
1FVK	C33S	25	7.5	-1.15	Buried	Helix
1G4I	H48N	30	8	-2.44	Buried	Helix
1G4I	H48A	30	8	-1.93	Buried	Helix
1G4I	H48Q	30	8	-0.49	Buried	Helix
1G4I	F106A	25	8	-1.23	Buried	Helix
1H7M	D2A	25	7.4	-0.53	Exposed	Other
1H7M	E6A	25	7.4	-0.77	Buried	Helix
1H7M	R8A	25	7.4	-0.77	Exposed	Helix
1H7M	K9A	25	7.4	-0.29	Partial	Helix
1H7M	K15A	25	7.4	-0.91	Exposed	Sheet
1H7M	K28A	25	7.4	-1.2	Partial	Helix
1H7M	R39A	25	7.4	-0.07	Partial	Other
1H7M	K46A	25	7.4	-1.1	Partial	Helix
1H7M	E47A	25	7.4	-0.05	Exposed	Helix
1H7M	R54A	25	7.4	-0.26	Exposed	Helix
1H7M	E62A	25	7.4	-1.29	Partial	Sheet
1H7M	E64A	25	7.4	-0.26	Exposed	Other
1H7M	E69A	25	7.4	-0.74	Exposed	Helix
1H7M	H78A	25	7.4	-0.5	Exposed	Other
1H7M	D87A	25	7.4	-1.36	Exposed	Sheet
1H7M	E90A	25	7.4	-0.41	Exposed	Other
1H7M	R92A	25	7.4	-0.31	Exposed	Other
1HFZ	H32A	56.2	7.4	-2.13	Partial	Helix
1HFZ	V42A	56.2	7.4	-0.93	Partial	Sheet
1HFZ	V42N	56.2	7.4	-0.24	Partial	Sheet
1HFZ	V42G	56.2	7.4	-1.15	Partial	Sheet
1HFZ	Q54A	56.2	7.4	-0.41	Buried	Other
1HFZ	I59W	56.2	7.4	-0.93	Partial	Other
1HFZ	Y103A	56.2	7.4	-2.39	Partial	Helix
1HFZ	W104Y	56.2	7.4	-2.44	Buried	Other
1HFZ	A106S	56.2	7.4	-1.05	Buried	Helix
1HFZ	H107A	56.2	7.4	-0.79	Buried	Helix
1HFZ	H107Y	56.2	7.4	-0.19	Buried	Helix
1HFZ	H107W	56.2	7.4	-1.72	Buried	Helix
1HFZ	L110E	56.2	7.4	-0.19	Partial	Helix
1HFZ	K114E	56.2	7.4	-0.65	Exposed	Other
1HFZ	K114Q	56.2	7.4	-0.6	Exposed	Other
1HFZ	Q117A	56.2	7.4	-0.96	Exposed	Helix
1HFZ	W118H	56.2	7.4	-0.6	Buried	Helix
1HFZ	W118Y	56.2	7.4	-1.17	Buried	Helix
1HK0	M43A	37	7	-0.7	Buried	Sheet
1HK0	F56A	37	7	-1.2	Buried	Sheet
1HK0	R79A	37	7	-2.3	Partial	Sheet
1HK0	I81A	37	7	-2.6	Buried	Sheet
1HK0	V132A	37	7	-3.8	Buried	Sheet
1HK0	Q143A	37	7	-0.4	Buried	Sheet
1HK0	L145A	37	7	-2.6	Buried	Sheet
1HK0	M147A	37	7	-1.1	Partial	Other
1HME	S33H	20	7	-1.85	Exposed	Other
1HME	I34H	20	7	-0.95	Exposed	Helix
1HME	G35H	20	7	-0.33	Partial	Helix
1HMK	V8A	25	7	-0.83	Buried	Helix
1HMK	L12A	25	7	-2.73	Buried	Other
1HMK	W26F	25	7.5	-2.11	Buried	Helix
1HMK	V27A	25	7	-1.24	Buried	Helix
1HMK	T33I	24	6.1	-0.64	Partial	Helix
1HMK	T38A	58.8	7	-1.3	Buried	Other
1HMK	L52A	25	7	-3.22	Buried	Other
1HMK	I55V	25	7	-2.72	Buried	Sheet
1HMK	W60F	25	7.5	-0.68	Buried	Other
1HMK	W60A	25	7	-2.01	Buried	Other
1HMK	D87N	25	7	-1.14	Partial	Helix
1HMK	I89V	25	7	-0.86	Buried	Helix
1HMK	K93A	25	7	-1.72	Partial	Helix
1HMK	I95V	25	7	-1.72	Buried	Helix
1HMK	L96A	25	7	-1.75	Buried	Helix
1HMK	Y103F	25	7	-2.13	Partial	Helix
1HMK	W104F	25	7.5	-1.96	Buried	Helix
1HMK	L105A	25	7	-0.28	Buried	Helix
1HMK	L110A	25	7	-0.35	Partial	Other
1HMK	W118F	25	7	-0.31	Buried	Helix
1HMS	F4S	37	8	-3.67	Buried	Helix
1HMS	W8E	37	8	-3.82	Buried	Sheet
1HMS	F16S	37	8	-3.98	Buried	Helix
1HMS	F16Y	25	8	-2.56	Buried	Helix
1HMS	T40Q	25	8	-2.73	Buried	Sheet
1HMS	T40E	25	8	-2.4	Buried	Sheet
1HMS	T40V	25	8	-0.76	Buried	Sheet
1HMS	F57S	25	8	-2.43	Partial	Other
1HMS	F64S	37	8	-3.82	Buried	Sheet
1HMS	L66G	37	8	-3.67	Partial	Other
1HMS	G67S	37	8	-1.22	Exposed	Other
1HMS	E72S	37	8	-3.67	Buried	Sheet
1HMS	R106T	25	8	-2.84	Buried	Sheet
1HMS	R126K	25	8	-3.26	Buried	Sheet
1HMS	R126Q	25	8	-0.31	Buried	Sheet
1HMS	Y128F	25	8	-2.68	Buried	Sheet
1HTI	S105D	25	8	-0.65	Exposed	Other
1HUU	A27S	63.9	7	-1.19	Partial	Helix
1HUU	V42I	63.9	7	-0.82	Buried	Sheet
1HUU	A56S	63.9	7	-0.13	Exposed	Other
1IFC	W6Y	25	7	-0.87	Buried	Sheet
1IFC	V60C	20	8.1	-0.07	Buried	Sheet
1IFC	V60N	25	7	-0.83	Buried	Sheet
1IFC	L64A	20	7.4	-1.68	Buried	Other
1IFC	L64G	20	7.4	-2.26	Buried	Other
1IFC	G65A	20	7.4	-0.94	Exposed	Other
1IFC	F68A	25	7	-0.42	Buried	Sheet
1IFC	W82Y	25	7	-0.39	Buried	Sheet
1IFC	L89C	20	8.1	-1.25	Buried	Sheet
1IFC	F93A	25	7	-2.37	Buried	Sheet
1IGV	L6V	25	7	-1.72	Buried	Helix
1IGV	F10A	25	7	-4.12	Buried	Helix
1IGV	Y13F	25	7.1	-1.08	Buried	Helix
1IGV	L23A	25	7	-3.24	Buried	Sheet
1IGV	L23G	25	7	-3.95	Buried	Sheet
1IGV	L28A	25	7	-2.2	Buried	Helix
1IGV	V61A	25	7	-2.93	Buried	Sheet
1IGV	V61G	25	7	-3.6	Buried	Sheet
1IGV	F66A	25	7	-4.2	Buried	Helix
1IGV	F66W	25	7	-0.93	Buried	Helix
1IGV	V70L	25	7	-0.13	Buried	Helix
1IGV	I73V	25	7	-1.34	Buried	Helix
1IHB	F37H	25	7.5	-0.66	Exposed	Other
1IHB	R55V	25	7.5	-0.15	Buried	Helix
1IHB	F82Q	25	7.5	-0.37	Partial	Other
1IHB	F92N	25	7.5	-0.71	Partial	Other
1IMQ	V19L	10	6	-1.82	Buried	Helix
1IMQ	A25G	10	6	-0.14	Exposed	Other
1IMQ	E31L	10	6	-0.67	Exposed	Helix
1IMQ	V37L	10	6	-0.26	Buried	Helix
1IMQ	V68I	10	6	-0.81	Buried	Helix
1IO2	E8Q	50	9	-1.25	Buried	Sheet
1JIW	D10A	25	7.1	-0.7	Partial	Helix
1JIW	W15F	25	7.1	-2.3	Partial	Sheet
1KCQ	D187Y	15	7.2	-2.03	Buried	Other
1KCQ	D187N	25	7.2	-1.05	Buried	Other
1KE4	Y150F	38.9	6.8	-2.05	Partial	Other
1LBI	K84L	25	7.4	-0.2	Buried	Helix
1LNI	V2T	48.4	7	-0.9	Partial	Other
1LNI	D17K	25	7	-1.1	Exposed	Helix
1LNI	T18V	48.4	7	-1.4	Buried	Helix
1LNI	V36T	48.4	7	-1.3	Buried	Sheet
1LNI	N39D	48.4	7	-1.5	Buried	Other
1LNI	N39A	48.4	7	-2.2	Buried	Other
1LNI	N39S	48.4	7	-2.3	Buried	Other
1LNI	E41K	42.2	6.6	-1.11	Exposed	Other
1LNI	V43T	48.4	7	-0.5	Buried	Other
1LNI	Y49F	25	7	-0.2	Exposed	Other
1LNI	Y51F	25	7	-2.3	Buried	Other
1LNI	Y52F	25	7	-3.6	Buried	Sheet
1LNI	E54Q	51.9	6.3	-1.96	Buried	Sheet
1LNI	Y55F	25	7	-0.6	Buried	Sheet
1LNI	T56V	48.4	7	-1.9	Buried	Sheet
1LNI	V57T	48.4	7	-4.4	Buried	Other
1LNI	T59V	48.4	7	-1.7	Partial	Other
1LNI	R65A	51.9	6.3	-1.13	Buried	Other
1LNI	T72V	48.4	7	-0.2	Buried	Sheet
1LNI	D79E	52.6	7	-0.4	Buried	Sheet
1LNI	Y80F	25	7	-1.5	Buried	Sheet
1LNI	Y81F	25	7	-1.2	Buried	Sheet
1LNI	T82V	48.4	7	-1.7	Buried	Sheet
1LNI	Y86F	25	7	-0.3	Buried	Other
1LUC	H81A	25	7	-2.1	Partial	Other
1LUC	A81H	25	7	-2.7	Partial	Other
1LUC	H82A	25	7	-2.7	Partial	Other
1LVE	N28F	25	7.5	-2.41	Partial	Other
1LVE	K30T	25	7.5	-1.33	Partial	Sheet
1LVE	K30R	25	7.5	-0.55	Partial	Sheet
1LVE	Q38N	25	7.5	-1.6	Partial	Sheet
1LVE	K39T	25	7.5	-2.29	Partial	Other
1LVE	Q89N	25	7.5	-1.26	Buried	Sheet
1LVE	Q89H	25	7.5	-0.9	Buried	Sheet
1LVE	Y96Q	25	7.5	-2.09	Exposed	Other
1LVE	I106L	25	7.5	-0.51	Partial	Sheet
1LZ1	G16A	64.9	2.7	-1.39	Exposed	Other
1LZ1	G19A	64.9	2.7	-1.77	Exposed	Other
1LZ1	G22A	64.9	2.7	-1.79	Exposed	Other
1LZ1	D67H	10	4	-3.73	Partial	Other
1LZ1	G68A	64.9	2.7	-0.12	Exposed	Other
1LZ1	G72A	64.9	2.7	-0.36	Exposed	Other
1LZ1	D102N	65	3.5	-0.15	Partial	Other
1LZ1	G105A	64.9	2.7	-0.62	Buried	Helix
1LZ1	G127A	64.9	2.7	-0.55	Exposed	Other
1MGR	Y11F	25	7	-0.6	Partial	Helix
1MGR	Y54F	25	7	-2.6	Buried	Other
1MGR	Y55F	25	7	-2.1	Buried	Other
1MGR	Y58F	25	7	-0.7	Buried	Sheet
1MGR	Y83F	25	7	-1.5	Buried	Sheet
1MGR	Y84F	25	7	-1	Buried	Sheet
1MJC	F18L	25	7	-1	Partial	Sheet
1MJC	F18S	25	7	-1.54	Partial	Sheet
1MJC	F20L	25	7	-0.31	Partial	Sheet
1MJC	F20S	25	7	-1.16	Partial	Sheet
1MJC	F31L	25	7	-0.66	Partial	Sheet
1MJC	F31S	25	7	-1.03	Partial	Sheet
1MJC	S52W	25	7	-0.2	Buried	Sheet
1MSI	R23A	25	7	-0.89	Partial	Sheet
1MSI	E25A	25	7	-0.09	Partial	Sheet
1MSI	R39A	25	7	-0.8	Partial	Helix
1MSI	R47A	25	7	-0.74	Partial	Other
1MSI	D58N	25	7	-0.2	Exposed	Helix
1OH0	Y16F	25	7	-1.79	Buried	Helix
1OH0	Y57F	25	7	-1.22	Buried	Helix
1OH0	Y57S	25	7	-4.53	Buried	Helix
1OH0	V101L	25	7	-1.72	Buried	Sheet
1OIA	Y13T	22	7	-1.3	Buried	Sheet
1OIA	Y13F	22	7	-0.7	Buried	Sheet
1OIA	Y31S	22	7	-2.3	Partial	Helix
1OIA	Y86F	22	7	-2.6	Buried	Sheet
1OIA	Y86T	22	7	-2.9	Buried	Sheet
1ONC	F28A	20	5.5	-5	Buried	Other
1ONC	F36Y	20	5.5	-4.67	Buried	Sheet
1OTR	K11A	25	5	-0.14	Exposed	Other
1OTR	I30F	50	3	-3.32	Exposed	Helix
1OTR	I30V	50	3	-1.58	Exposed	Helix
1OTR	E34D	25	5	-1	Exposed	Helix
1P2P	H48N	20	7	-1.69	Buried	Helix
1P2P	H48K	20	7	-2.12	Buried	Helix
1P2P	H48Q	20	7	-0.64	Buried	Helix
1PDO	W33F	22	7.4	-1.08	Partial	Sheet
1PDO	W69F	22	7.4	-2.15	Exposed	Other
1PGA	I6N	44	5.2	-1.73	Partial	Sheet
1PGA	I6L	25	5.4	-1.39	Partial	Sheet
1PGA	I6T	44	5.2	-1.79	Partial	Sheet
1PGA	D22G	25	5.5	-1.52	Partial	Other
1PGA	T53A	20	5.2	-0.51	Partial	Sheet
1POH	S31A	30	7	-0.4	Buried	Other
1QGV	G126D	20	7.8	-0.93	Exposed	Other
1QLP	V55I	25	6.5	-0.2	Buried	Helix
1QLP	V55L	25	6.5	-0.3	Buried	Helix
1QLP	V145L	25	6.5	-0.7	Buried	Sheet
1QLP	Y160A	25	7.8	-0.21	Buried	Helix
1QLP	V173L	25	6.5	-0.6	Buried	Other
1QLP	W194F	25	7.8	-0.47	Buried	Sheet
1QLP	A250L	25	6.5	-1	Buried	Sheet
1QLP	A250I	25	6.5	-0.4	Buried	Sheet
1QLP	A250V	25	6.5	-0.4	Buried	Sheet
1QLP	V321L	25	6.5	-1.2	Buried	Other
1QLP	S330R	25	7.8	-2.44	Buried	Other
1QLP	K331T	25	7.8	-0.54	Buried	Sheet
1QLP	V364L	25	6.5	-0.3	Buried	Sheet
1QM4	R265H	25	8	-3.11	Buried	Other
1QND	C71S	20	6.8	-1.38	Partial	Sheet
1RG8	C16S	25	6.6	-2.81	Buried	Sheet
1RG8	G62N	24.9	6.6	-0.97	Partial	Other
1RG8	G62A	24.9	6.6	-1.48	Partial	Other
1RG8	L73V	40	6.6	-1.46	Buried	Sheet
1RG8	C83S	29.6	6.6	-1.78	Buried	Helix
1RG8	H93A	24.9	6.6	-0.6	Exposed	Other
1RG8	A103G	24.9	6.6	-0.46	Buried	Helix
1RG8	V109I	34.5	7.3	-0.05	Buried	Other
1RG8	V109L	40	6.6	-0.57	Buried	Other
1RG8	C117S	29.6	6.6	-0.64	Buried	Sheet
1RHG	E46A	25	5.9	-0.32	Exposed	Helix
1RHG	L50E	25	5.9	-0.19	Buried	Helix
1RHG	G81A	25	7	-0.76	Buried	Helix
1RHG	G87A	25	7	-0.97	Partial	Helix
1RIS	V6A	25	8	-2.93	Buried	Sheet
1RIS	I8A	25	8	-3.56	Buried	Sheet
1RIS	L21A	25	8	-0.16	Partial	Helix
1RIS	E22Q	25	8	-1.12	Buried	Helix
1RIS	I26A	25	8	-2.84	Buried	Helix
1RIS	A35G	25	8	-0.77	Buried	Other
1RIS	V37A	25	8	-2.55	Partial	Sheet
1RIS	L48A	25	8	-0.21	Buried	Sheet
1RIS	I52A	25	8	-0.36	Buried	Sheet
1RIS	F60A	25	8	-0.81	Buried	Sheet
1RIS	V65A	25	8	-2.89	Buried	Sheet
1RIS	L75A	25	8	-1.35	Buried	Helix
1RIS	L79A	25	8	-3.91	Buried	Helix
1RIS	V85A	25	8	-3.02	Buried	Sheet
1RIS	V88A	25	8	-1.68	Buried	Sheet
1RN1	V16C	25	7	-4.99	Buried	Helix
1RN1	V16T	25	7	-3.65	Buried	Helix
1RN1	V16A	25	7	-2.34	Buried	Helix
1RN1	V16S	25	7	-4.68	Buried	Helix
1RN1	G23A	25	7.4	-1.2	Buried	Helix
1RN1	V78A	25	7	-4.08	Buried	Sheet
1RN1	V78S	25	7	-4.73	Buried	Sheet
1RN1	V78C	25	7	-3.67	Buried	Sheet
1RN1	V78T	25	7	-3.59	Buried	Sheet
1RN1	V89C	25	7	-3.54	Buried	Sheet
1RN1	V89T	25	7	-3.07	Buried	Sheet
1RN1	V89S	25	7	-4.87	Buried	Sheet
1RTB	A4S	62	7.1	-0.45	Partial	Helix
1RTB	A5S	62	7.1	-0.27	Partial	Helix
1RTB	F46L	24.9	6	-3.21	Buried	Sheet
1RTB	F46V	24.9	6	-4.55	Buried	Sheet
1RTB	V47A	40	5	-3.8	Buried	Sheet
1RTB	V54G	40	5	-4.87	Buried	Helix
1RTB	V54L	40	5	-1.09	Buried	Helix
1RTB	V54A	40	5	-2.58	Buried	Helix
1RTB	V54I	40	5	-1.95	Buried	Helix
1RTB	V57I	40	5	-1.3	Buried	Helix
1RTB	V57A	40	5	-2.85	Buried	Helix
1RTB	V57L	40	5	-2.37	Buried	Helix
1RTB	V63A	40	5	-2.03	Partial	Sheet
1RTB	V63G	40	5	-3.5	Partial	Sheet
1RTB	A64G	40	5	-0.44	Exposed	Other
1RTB	I81G	40	5	-4.81	Buried	Sheet
1RTB	I81A	40	5	-2.99	Buried	Sheet
1RTB	I81V	40	5	-0.43	Buried	Sheet
1RTB	I106L	40	5	-1.79	Buried	Sheet
1RTB	I106A	40	5	-4.38	Buried	Sheet
1RTB	I106V	40	5	-0.8	Buried	Sheet
1RTB	I107A	40	5	-2.85	Buried	Sheet
1RTB	I107V	40	5	-0.08	Buried	Sheet
1RTB	I107L	40	5	-2.2	Buried	Sheet
1RTB	V108I	40	5	-0.44	Buried	Sheet
1RTB	V108A	40	5	-4.2	Buried	Sheet
1RTB	V108L	40	5	-0.7	Buried	Sheet
1RTB	A109G	40	5	-0.43	Buried	Sheet
1RTB	V116G	40	5	-1.18	Buried	Sheet
1RTB	V116A	40	5	-0.67	Buried	Sheet
1RTB	V118G	40	5	-2.78	Partial	Sheet
1RTB	V118A	40	5	-1.92	Partial	Sheet
1RTP	K80S	45.8	7.4	-0.29	Exposed	Sheet
1SAK	E326A	25	7	-0.4	Exposed	Other
1SAK	F328L	25	7	-1.43	Partial	Sheet
1SAK	F328A	25	7	-2.36	Partial	Sheet
1SAK	T329A	25	7	-1.02	Exposed	Sheet
1SAK	L330F	25	7	-1.8	Buried	Sheet
1SAK	Q331A	25	7	-0.46	Exposed	Sheet
1SAK	I332V	25	7	-0.99	Buried	Sheet
1SAK	R333A	25	7	-1.05	Partial	Sheet
1SAK	R335A	25	7	-0.75	Exposed	Helix
1SAK	R337A	25	7	-2.41	Partial	Helix
1SAK	F338A	25	7	-2.03	Buried	Helix
1SAK	E339A	25	7	-0.66	Exposed	Helix
1SAK	M340I	25	7	-0.38	Buried	Helix
1SAK	M340A	25	7	-1.9	Buried	Helix
1SAK	F341L	25	7	-0.91	Buried	Helix
1SAK	F341I	25	7	-2.01	Buried	Helix
1SAK	R342A	25	7	-0.38	Partial	Helix
1SAK	E343A	25	7	-0.25	Partial	Helix
1SAK	L344I	25	7	-0.41	Buried	Helix
1SAK	L344F	25	7	-1.62	Buried	Helix
1SAK	N345A	25	7	-0.98	Buried	Helix
1SAK	E346A	25	7	-0.27	Exposed	Helix
1SAK	A347G	25	7	-0.97	Buried	Helix
1SAK	E349A	25	7	-1.18	Exposed	Helix
1SAK	L350A	25	7	-0.5	Partial	Helix
1SAK	D352A	25	7	-0.62	Partial	Helix
1SHF	E107A	25	8	-1.27	Buried	Other
1SHF	E107F	25	8	-1.63	Buried	Other
1SHF	E107H	25	8	-0.99	Buried	Other
1SHF	E107K	25	8	-0.97	Buried	Other
1SHF	E107Q	25	8	-0.74	Buried	Other
1SHF	E107S	25	8	-1.64	Buried	Other
1SHF	E107V	25	8	-2	Buried	Other
1SHF	E107G	25	8	-2.29	Buried	Other
1SHF	E107I	25	8	-2.71	Buried	Other
1SHF	E107L	25	8	-3.02	Buried	Other
1SHF	E107R	25	8	-3.38	Buried	Other
1SHF	E107T	25	8	-0.6	Buried	Other
1SHF	E107Y	25	8	-2.4	Buried	Other
1SHF	I111A	25	7	-2.84	Buried	Sheet
1SHF	I111V	25	7	-0.63	Buried	Sheet
1SHF	I111L	25	7	-0.71	Buried	Sheet
1SHF	S124D	25	8	-2.02	Buried	Sheet
1SHF	S124G	25	8	-1.68	Buried	Sheet
1SHF	S124I	25	8	-1.41	Buried	Sheet
1SHF	S124L	25	8	-0.37	Buried	Sheet
1SHF	S124R	25	8	-0.18	Buried	Sheet
1SHF	S124V	25	8	-1.1	Buried	Sheet
1SHF	S124A	25	8	-0.71	Buried	Sheet
1SHF	S124F	25	8	-1.9	Buried	Sheet
1SHF	S124H	25	8	-1.25	Buried	Sheet
1SHF	S124N	25	8	-0.73	Buried	Sheet
1SHF	S124T	25	8	-1.65	Buried	Sheet
1SHF	S124Y	25	8	-2.27	Buried	Sheet
1SHF	T127A	25	8	-2.59	Partial	Other
1SHF	G128A	25	8	-1.78	Partial	Other
1SHF	V138A	25	7	-2.34	Buried	Sheet
1SHF	V138M	25	7	-0.52	Buried	Sheet
1SHF	V138G	25	7	-3.65	Buried	Sheet
1SHF	V138T	25	7	-2.4	Buried	Sheet
1SSO	I29V	50	7	-0.4	Buried	Sheet
1TEN	I809A	25	5	-2.74	Buried	Sheet
1TEN	V811A	25	5	-1.4	Partial	Sheet
1TEN	A819G	25	5	-2.67	Buried	Sheet
1TEN	I821V	25	5	-0.28	Buried	Sheet
1TEN	I821A	25	5	-3.58	Buried	Sheet
1TEN	I830V	25	5	-0.37	Buried	Other
1TEN	I830A	25	5	-1.63	Buried	Other
1TEN	I833V	25	5	-0.8	Buried	Sheet
1TEN	I833A	25	5	-3.3	Buried	Sheet
1TEN	L835A	25	5	-4.13	Buried	Sheet
1TEN	Y837A	25	5	-3.96	Buried	Sheet
1TEN	I849A	25	5	-2.4	Buried	Sheet
1TEN	L851A	25	5	-2.88	Buried	Sheet
1TEN	Y858G	25	5	-4.06	Partial	Sheet
1TEN	Y858A	25	5	-1.21	Partial	Sheet
1TEN	I860V	25	5	-0.88	Buried	Sheet
1TEN	I860A	25	5	-1.91	Buried	Sheet
1TEN	L863A	25	5	-3.96	Buried	Other
1TEN	T867S	25	5	-1.26	Buried	Other
1TEN	Y869F	25	5	-3.09	Buried	Sheet
1TEN	V871A	25	5	-2.69	Buried	Sheet
1TEN	L873A	25	5	-2.81	Buried	Sheet
1TEN	S875A	25	5	-0.27	Buried	Sheet
1TEN	S882A	25	5	-2.58	Buried	Other
1TEN	A885G	25	5	-0.92	Partial	Sheet
1TEN	E887G	25	5	-0.14	Partial	Sheet
1TIT	V13A	25	7.4	-2.15	Buried	Sheet
1TIT	I23A	25	7.4	-2.7	Buried	Sheet
1TIT	L41A	25	7.4	-2.7	Partial	Other
1TIT	L58A	25	7.4	-3.23	Buried	Sheet
1TIT	L60A	25	7.4	-4.88	Buried	Sheet
1TIT	C63S	25	7.3	-2.08	Buried	Other
1TIT	F73L	25	7.4	-3.83	Buried	Other
1TIT	V86A	25	7.4	-4.45	Buried	Sheet
1TTQ	A18V	25	7.8	-2.3	Buried	Sheet
1TTQ	A18G	25	7.8	-2.7	Buried	Sheet
1TTQ	F22L	25	7.8	-1.05	Buried	Sheet
1TTQ	F22I	25	7.8	-4.58	Buried	Sheet
1TTQ	F22V	25	7.8	-3.44	Buried	Sheet
1TTQ	Y175Q	25	7.8	-1.65	Buried	Sheet
1TTQ	L209V	25	7.8	-3.2	Buried	Sheet
1TTQ	I232V	25	7.8	-3.3	Buried	Sheet
1TYV	G177R	88.4	7.4	-0.7	Partial	Sheet
1TYV	T235I	88.4	7.4	-0.53	Buried	Other
1TYV	G244R	88.4	7.4	-1.33	Partial	Other
1TYV	R285K	88.4	7.4	-3.43	Partial	Sheet
1TYV	E309V	88.4	7.4	-0.77	Partial	Sheet
1TYV	G323D	88.4	7.4	-0.13	Buried	Sheet
1UBQ	E18D	25	3	-0.08	Exposed	Other
1UBQ	K27Q	25	5	-1.91	Buried	Helix
1UBQ	K29Q	25	5	-1.67	Partial	Helix
1UBQ	K29N	25	5	-1.48	Partial	Helix
1UBQ	R72Q	25	5	-0.33	Partial	Other
1UZC	W11F	9.9	5.7	-0.31	Buried	Other
1UZC	T13A	9.9	5.7	-0.99	Exposed	Other
1UZC	E15G	9.9	5.7	-1.02	Exposed	Helix
1UZC	E15A	9.9	5.7	-0.4	Exposed	Helix
1UZC	A17G	9.9	5.7	-0.7	Buried	Helix
1UZC	Q19A	9.9	5.7	-0.08	Exposed	Helix
1UZC	Q19G	9.9	5.7	-1.23	Exposed	Helix
1UZC	A20G	9.9	5.7	-2.3	Buried	Helix
1UZC	L24A	9.9	5.7	-1.04	Buried	Helix
1UZC	K26G	9.9	5.7	-0.74	Exposed	Helix
1UZC	E27A	9.9	5.7	-0.62	Exposed	Helix
1UZC	E27G	9.9	5.7	-1.57	Exposed	Helix
1UZC	V30A	9.9	5.7	-3.28	Buried	Other
1UZC	N33G	9.9	5.7	-0.42	Exposed	Other
1UZC	S35A	9.9	5.7	-1.04	Partial	Other
1UZC	Q38G	9.9	5.7	-1.57	Exposed	Helix
1UZC	Q38A	9.9	5.7	-0.37	Exposed	Helix
1UZC	A39G	9.9	5.7	-1.93	Buried	Helix
1UZC	M42A	9.9	5.7	-1.37	Partial	Helix
1UZC	I43V	9.9	5.7	-1.21	Buried	Helix
1UZC	I44A	9.9	5.7	-0.09	Partial	Helix
1UZC	I44V	9.9	5.7	-0.3	Partial	Helix
1UZC	I44G	9.9	5.7	-0.4	Partial	Helix
1UZC	D46N	9.9	5.7	-2.51	Partial	Other
1UZC	Y49A	9.9	5.7	-2.46	Buried	Helix
1UZC	Y49F	9.9	5.7	-0.31	Buried	Helix
1UZC	S50A	9.9	5.7	-0.02	Exposed	Helix
1UZC	S50G	9.9	5.7	-0.02	Exposed	Helix
1UZC	A51G	9.9	5.7	-1.12	Buried	Helix
1UZC	L52A	9.9	5.7	-2.71	Buried	Other
1UZC	A53G	9.9	5.7	-0.3	Exposed	Other
1UZC	S56G	9.9	5.7	-0.54	Partial	Helix
1UZC	S56A	9.9	5.7	-0.4	Partial	Helix
1UZC	K58A	9.9	5.7	-2.1	Buried	Helix
1UZC	Q60G	9.9	5.7	-0.8	Exposed	Helix
1UZC	A61G	9.9	5.7	-2.07	Buried	Helix
1UZC	A64G	9.9	5.7	-0.94	Partial	Helix
1UZC	Y65F	9.9	5.7	-0.72	Buried	Helix
1WIT	Y73F	20	7	-2.15	Buried	Sheet
1WQ5	I37A	25	7.8	-4.42	Buried	Helix
1WQ5	E49G	25	7.8	-0.03	Buried	Sheet
1WQ5	E49N	25	7.8	-0.05	Buried	Sheet
1WQ5	E49S	25	7.4	-0.01	Buried	Sheet
1WQ5	E49Q	25.1	7.3	-0.58	Buried	Sheet
1WQ5	E49W	25	7.8	-0.02	Buried	Sheet
1WQ5	L50A	25	7.8	-2.99	Buried	Sheet
1WQ5	C81A	50	9	-0.69	Buried	Helix
1WQ5	C81S	50	9	-1.41	Buried	Helix
1WQ5	C81G	50	9	-1.58	Buried	Helix
1WQ5	C81V	50	9	-1.32	Buried	Helix
1WQ5	L99A	25	7.8	-4.07	Buried	Sheet
1WQ5	C118S	50	9	-2.27	Buried	Helix
1WQ5	C118A	50	9	-1.36	Buried	Helix
1WQ5	C118V	50	9	-1.34	Buried	Helix
1WQ5	L127A	25	7.8	-1.28	Buried	Sheet
1WQ5	F139W	23	7.8	-0.64	Buried	Helix
1WQ5	C154A	50	9	-1.03	Buried	Sheet
1WQ5	C154V	50	9	-1.12	Buried	Sheet
1WQ5	C154S	50	9	-1.72	Buried	Sheet
1WQ5	Y175C	25	7.8	-0.6	Buried	Sheet
1WQ5	L176A	25	7.8	-4.01	Buried	Sheet
1WQ5	G211S	25	7.8	-0.15	Buried	Sheet
1WQ5	G211W	25	7.8	-1.95	Buried	Sheet
1WQ5	G211D	25	7.8	-0.8	Buried	Sheet
1WQ5	G211R	50.4	7.8	-0.12	Buried	Sheet
1WQ5	F258W	23	7.8	-1.17	Buried	Helix
1YYJ	L3A	25	5	-1.6	Partial	Helix
1YYJ	W7M	25	5	-0.85	Partial	Helix
1YYJ	L10A	25	5	-1.86	Buried	Helix
1YYJ	L14A	25	5	-1.92	Buried	Helix
1YYJ	K15A	25	5	-0.2	Exposed	Helix
1YYJ	I17A	25	5	-1.3	Buried	Helix
1YYJ	A20G	25	5	-1.97	Buried	Other
1YYJ	A23G	25	5	-2.38	Partial	Helix
1YYJ	K27A	25	5	-0.17	Partial	Helix
1YYJ	K27G	25	5	-1	Partial	Helix
1YYJ	L30A	25	5	-2.83	Buried	Helix
1YYJ	M33A	25	5	-2.97	Buried	Helix
1YYJ	R34A	25	5	-2.25	Partial	Helix
1YYJ	R34G	25	5	-3.26	Partial	Helix
1YYJ	A36G	25	5	-2.61	Buried	Helix
1YYJ	A37G	25	5	-4.15	Buried	Helix
1YYJ	L38G	25	5	-1.44	Exposed	Helix
1YYJ	A40G	25	5	-1.41	Buried	Helix
1YYJ	L48A	25	5	-3.73	Partial	Other
1YYJ	K51G	25	5	-1.32	Partial	Other
1YYJ	M58A	25	5	-2.91	Partial	Other
1YYJ	F61A	25	5	-4.52	Buried	Helix
1YYJ	F65A	25	5	-1.92	Buried	Helix
1YYJ	L68A	25	5	-3.88	Buried	Helix
1YYJ	V69G	25	5	-3.61	Buried	Helix
1YYJ	I72A	25	5	-4.79	Buried	Helix
1YYJ	D73A	25	5	-1.57	Partial	Helix
1YYJ	L76A	25	5	-3.48	Partial	Helix
1YYJ	V84A	25	5	-3.42	Buried	Helix
1YYJ	A87G	25	5	-3.2	Buried	Helix
1YYJ	A90G	25	5	-2.34	Buried	Helix
1YYJ	A91G	25	5	-1.6	Buried	Helix
1YYJ	L94A	25	5	-1.5	Buried	Helix
1YYJ	I98A	25	5	-3.48	Partial	Helix
1YYJ	Y105A	25	5	-2.36	Partial	Other
1ZG4	C77S	25	7	-3.36	Buried	Helix
1ZG4	W290F	25	7	-0.83	Partial	Other
1ZNJ	Y26T	25	8	-0.22	Buried	Sheet
1ZNJ	K29G	23	7.5	-0.05	Exposed	Other
1AAR	K27Q	25	5	-1.91	Buried	Helix
1AAR	K29N	25	5	-1.48	Partial	Helix
1AAR	K29Q	25	5	-1.67	Partial	Helix
1AAR	R72Q	25	5	-0.33	Exposed	Other
1AG2	E200K	25	7	-0.14	Exposed	Helix
1AG2	F198S	25	7	-2.46	Buried	Other
1AG2	M129V	25	7	-0.33	Partial	Sheet
1AG2	Q217R	25	7	-2.13	Partial	Helix
1AG2	R208H	25	7	-1.44	Partial	Helix
1AG2	T183A	25	7	-4.62	Buried	Helix
1AG2	T190V	25	7	-0.17	Exposed	Helix
1AG2	V180I	25	7	-0.5	Partial	Helix
1AG2	V210I	25	7	-0.26	Buried	Helix
1AJ3	W22F	25	7.5	-1.11	Partial	Helix
1AKK	L94V	83	2	-1.2	Buried	Helix
1ANK	D84H	51.8	7.2	-1.4	Buried	Sheet
1ANK	F86L	51.8	7.2	-0.8	Buried	Other
1ANK	G85V	51.8	7.2	-2.4	Buried	Other
1ANK	R88G	51.8	7.4	-0.2	Partial	Other
1AYF	H56Q	37	8.5	-1.67	Buried	Sheet
1AYF	H56R	37	8.5	-1.16	Buried	Sheet
1AYF	H56T	37	8.5	-1.19	Buried	Sheet
1AYF	T54A	37	8.5	-1.31	Partial	Other
1AYF	Y82F	37	8.5	-0.01	Exposed	Other
1AYF	Y82L	37	8.5	-0.36	Exposed	Other
1AYF	Y82S	37	8.5	-0.33	Exposed	Other
1AYF	Y82W	37	8.5	-0.21	Exposed	Other
1BNI	D8A	25	6.3	-0.9	Exposed	Helix
1BNI	D8G	25	6.3	-1.17	Exposed	Helix
1BNI	D8S	25	6.3	-0.97	Exposed	Helix
1BNI	F7L	25	6.15	-4.6	Buried	Helix
1BNI	I4A	25	6.3	-1.4	Partial	Other
1BNI	I4V	25	6.3	-0.6	Partial	Other
1BNI	N5A	25	6.3	-1.9	Buried	Other
1BNI	T6A	25	6.3	-2.53	Exposed	Other
1BNI	T6E	25	6.3	-0.27	Exposed	Other
1BNI	T6G	25	6.3	-1.34	Exposed	Other
1BNI	T6H	25	4.4	-2.65	Exposed	Other
1BNI	T6N	25	6.3	-1.27	Exposed	Other
1BNI	T6P	25	6.3	-3.08	Exposed	Other
1BNI	T6Q	25	6.3	-1.87	Exposed	Other
1BNI	T6S	25	6.3	-0.22	Exposed	Other
1BNI	A32C	25	6.3	-1	Exposed	Helix
1BNI	A32D	25	6.3	-0.7	Exposed	Helix
1BNI	A32E	25	6.3	-0.6	Exposed	Helix
1BNI	A32F	25	6.3	-0.7	Exposed	Helix
1BNI	A32G	25	6.3	-0.9	Exposed	Helix
1BNI	A32H	25	6.3	-0.8	Exposed	Helix
1BNI	A32I	25	6.3	-0.8	Exposed	Helix
1BNI	A32K	25	6.3	-0.2	Exposed	Helix
1BNI	A32L	25	6.3	-0.3	Exposed	Helix
1BNI	A32M	25	6.3	-0.3	Exposed	Helix
1BNI	A32N	25	6.3	-0.7	Exposed	Helix
1BNI	A32P	25	6.3	-4.1	Exposed	Helix
1BNI	A32Q	25	6.3	-0.5	Exposed	Helix
1BNI	A32R	25	6.3	-0.1	Exposed	Helix
1BNI	A32S	25	6.3	-0.4	Exposed	Helix
1BNI	A32T	25	6.3	-0.8	Exposed	Helix
1BNI	A32V	25	6.3	-0.9	Exposed	Helix
1BNI	A32W	25	6.3	-1	Exposed	Helix
1BNI	A32Y	25	6.3	-0.8	Exposed	Helix
1BNI	D12G	25	6.3	-1.29	Exposed	Helix
1BNI	D12S	25	6.3	-0.65	Exposed	Helix
1BNI	D22M	25	4.4	-0.27	Exposed	Other
1BNI	D54A	25	6.3	-3	Buried	Sheet
1BNI	D54N	25	6.3	-2.6	Buried	Sheet
1BNI	D75N	25	6.3	-5	Buried	Sheet
1BNI	D93N	25	6.3	-4.11	Partial	Other
1BNI	E29A	25	6.3	-1.25	Partial	Helix
1BNI	E29G	25	6.3	-1.8	Partial	Helix
1BNI	E29S	25	6.3	-1.23	Partial	Helix
1BNI	E73A	25	6.3	-2.5	Buried	Sheet
1BNI	G34A	25	6.3	-3.12	Partial	Other
1BNI	G34D	25	6.3	-3.39	Partial	Other
1BNI	G34H	25	6.3	-2.65	Partial	Other
1BNI	G34K	25	6.3	-3.12	Partial	Other
1BNI	G34N	25	6.3	-2.75	Partial	Other
1BNI	G34R	25	6.3	-2.42	Partial	Other
1BNI	G34S	25	6.3	-3.2	Partial	Other
1BNI	G34T	25	6.3	-3.37	Partial	Other
1BNI	G52A	54.1	6.3	-5.3	Buried	Sheet
1BNI	G52V	54.1	6.3	-8.4	Buried	Sheet
1BNI	G53A	54.1	6.3	-3.4	Partial	Sheet
1BNI	G53V	54.1	6.3	-7.8	Partial	Sheet
1BNI	H18A	25	6.3	-1.85	Exposed	Other
1BNI	H18D	25	6.3	-2.56	Exposed	Other
1BNI	H18G	25	6.3	-0.7	Exposed	Other
1BNI	H18K	25	6.3	-1.2	Exposed	Other
1BNI	H18N	25	6.3	-1.68	Exposed	Other
1BNI	H18Q	25	6.3	-1.6	Exposed	Other
1BNI	H18R	25	6.3	-1.17	Exposed	Other
1BNI	H18S	25	6.3	-2.28	Exposed	Other
1BNI	I25A	25	6.3	-3.5	Buried	Sheet
1BNI	I25V	25	6.3	-1.1	Buried	Sheet
1BNI	I51A	25	6.3	-4.7	Buried	Sheet
1BNI	I51V	25	6.3	-1.8	Buried	Sheet
1BNI	I55A	25	6.3	-1.1	Exposed	Sheet
1BNI	I55T	25	6.3	-0.6	Exposed	Sheet
1BNI	I55V	25	6.3	-0.3	Exposed	Sheet
1BNI	I76A	25	6.3	-1.9	Buried	Other
1BNI	I76V	25	6.3	-0.8	Buried	Other
1BNI	I88A	25	6.3	-4.46	Buried	Sheet
1BNI	I88L	25	6.3	-0.3	Buried	Sheet
1BNI	I88V	48	6.3	-1.1	Buried	Sheet
1BNI	I96A	25	6.3	-3.2	Buried	Sheet
1BNI	I96V	25	6.3	-1.1	Buried	Sheet
1BNI	K27G	25	6.3	-0.4	Partial	Helix
1BNI	K62R	25	6.3	-0.5	Partial	Other
1BNI	L14A	48	6.3	-4.2	Buried	Helix
1BNI	L33Q	25	6.3	-1.3	Exposed	Other
1BNI	L89T	25	6.3	-2.5	Buried	Sheet
1BNI	L89V	25	6.3	-0.3	Buried	Sheet
1BNI	N23A	25	6.3	-2.2	Buried	Other
1BNI	N41D	25	6.3	-2.5	Buried	Other
1BNI	N58A	25	6.3	-2.7	Buried	Other
1BNI	N77A	25	6.3	-1.6	Partial	Other
1BNI	N84A	25	6.3	-2	Partial	Other
1BNI	Q31G	25	6.3	-0.98	Exposed	Helix
1BNI	Q31S	25	6.3	-0.2	Exposed	Helix
1BNI	R69K	25	6.3	-3.13	Buried	Other
1BNI	R69M	25	6.3	-2.12	Buried	Other
1BNI	R69S	25	6.3	-2.72	Buried	Other
1BNI	R83K	25	6.3	-4.13	Partial	Other
1BNI	R83Q	25	6.3	-2.05	Partial	Other
1BNI	S28G	25	6.3	-0.45	Exposed	Helix
1BNI	S85A	25	6.3	-0.12	Partial	Other
1BNI	S91A	25	6.3	-1.9	Buried	Sheet
1BNI	S92A	25	6.3	-2.8	Partial	Other
1BNI	T16A	25	6.3	-0.27	Exposed	Helix
1BNI	T16G	25	6.3	-1.66	Exposed	Helix
1BNI	T16R	25	6.3	-0.48	Exposed	Helix
1BNI	T16S	25	6.3	-1.87	Exposed	Helix
1BNI	T26A	25	6.3	-2.14	Partial	Other
1BNI	T26D	25	6.3	-0.08	Partial	Other
1BNI	T26E	25	6.3	-0.05	Partial	Other
1BNI	T26G	25	6.3	-1.58	Partial	Other
1BNI	T26N	25	6.3	-1.29	Partial	Other
1BNI	T26Q	25	6.3	-1.72	Partial	Other
1BNI	T26S	25	6.3	-0.56	Partial	Other
1BNI	T26V	25	6.3	-2.31	Partial	Other
1BNI	T99V	25	6.3	-2.7	Buried	Sheet
1BNI	V10A	25	6.3	-3.4	Buried	Helix
1BNI	V10T	25	6.3	-2.5	Buried	Helix
1BNI	V36A	25	6.3	-1.3	Partial	Other
1BNI	V36T	25	6.3	-1.1	Partial	Other
1BNI	V45A	25	6.3	-1.8	Partial	Helix
1BNI	V45T	25	6.3	-2.4	Partial	Helix
1BNI	W94F	25	5.8	-1.06	Partial	Other
1BNI	W94L	25	5.8	-1.59	Partial	Other
1BNI	W94Y	25	5.8	-1.27	Partial	Other
1BNI	Y13A	25	6.3	-3.71	Buried	Helix
1BNI	Y13F	25	6.3	-0.41	Buried	Helix
1BNI	Y17A	25	6.3	-2.26	Exposed	Helix
1BNI	Y17F	25	6.3	-0.3	Exposed	Helix
1BNI	Y17G	25	6.3	-4.03	Exposed	Helix
1BNI	Y17S	25	6.3	-2.57	Exposed	Helix
1BNI	Y78F	25	6.3	-1.5	Buried	Other
1BNI	I109A	25	6.3	-2.1	Partial	Other
1BNI	I109V	25	6.3	-0.8	Partial	Other
1BNI	Q104A	25	6.3	-0.2	Exposed	Other
1BNI	R110A	25	6.3	-0.4	Partial	Other
1BNI	T105V	25	6.3	-2.2	Exposed	Other
1BPI	E7A	39	7	-1.5	Partial	Other
1BPI	F4A	39	7	-3	Buried	Helix
1BPI	L6A	39	7	-0.6	Exposed	Helix
1BPI	P2A	39	7	-1.3	Partial	Other
1BPI	P8A	39	7	-0.3	Exposed	Other
1BPI	P9A	39	7	-0.8	Partial	Other
1BPI	R1A	39	7	-0.5	Exposed	Other
1BPI	D50A	39	7	-0.4	Partial	Helix
1BPI	E49A	39	7	-0.2	Exposed	Helix
1BPI	F22A	39	7	-2	Buried	Sheet
1BPI	F45A	25	2	-6.9	Buried	Sheet
1BPI	G12A	39	7	-1.8	Partial	Other
1BPI	G28A	39	7	-1	Exposed	Other
1BPI	G36A	39	7	-2.1	Buried	Other
1BPI	G36S	72.6	4.6	-0.7	Buried	Other
1BPI	G37A	25	2	-4.9	Partial	Other
1BPI	G56A	39	7	-0.2	Partial	Other
1BPI	G57A	39	7	-0.2	Exposed	Other
1BPI	I18A	39	7	-1.5	Partial	Sheet
1BPI	I19A	39	7	-2.1	Exposed	Sheet
1BPI	K15A	39	7	-0.4	Exposed	Other
1BPI	K41A	39	7	-0.4	Partial	Other
1BPI	M52A	39	7	-1.7	Exposed	Helix
1BPI	N24A	39	7	-2.2	Partial	Sheet
1BPI	N43G	25	2	-5.7	Buried	Other
1BPI	N44A	39	7	-3.3	Buried	Other
1BPI	N44G	25	2	-4.7	Buried	Other
1BPI	P13A	39	7	-1.2	Exposed	Other
1BPI	Q31A	39	7	-1	Partial	Sheet
1BPI	R17A	39	7	-0.3	Exposed	Other
1BPI	R20A	39	7	-1.8	Buried	Sheet
1BPI	R42A	39	7	-0.5	Exposed	Other
1BPI	R53A	39	7	-0.1	Exposed	Helix
1BPI	S47A	39	7	-1.6	Partial	Other
1BPI	T32A	39	7	-0.1	Exposed	Sheet
1BPI	T54A	39	7	-0.1	Partial	Helix
1BPI	V34A	39	7	-1.2	Partial	Sheet
1BPI	Y10A	39	7	-1.2	Partial	Other
1BPI	Y23A	25	2	-5.9	Buried	Sheet
1BPI	Y35A	39	7	-1.1	Buried	Sheet
1BPI	Y35G	25	2	-5	Buried	Sheet
1BVC	E4A	25	4	-0.7	Exposed	Helix
1BVC	L9A	82.2	9.6	-0.4	Partial	Helix
1BVC	Q8G	4	4.2	-0.63	Partial	Helix
1BVC	W7F	4	7.8	-1.1	Buried	Helix
1BVC	D44A	25	4	-0.2	Exposed	Other
1BVC	D60A	25	4	-0.15	Partial	Helix
1BVC	E18A	25	4	-0.7	Partial	Other
1BVC	G23A	82.2	9.6	-1.1	Partial	Helix
1BVC	H36Q	4	7.8	-0.8	Partial	Other
1BVC	I28A	76.5	11	-1.3	Buried	Helix
1BVC	I28L	76.5	11	-0.6	Buried	Helix
1BVC	I28M	76.5	11	-0.6	Buried	Helix
1BVC	K56A	25	4	-0.25	Exposed	Helix
1BVC	K77A	25	4	-0.05	Partial	Helix
1BVC	L11A	82.2	9.6	-0.4	Partial	Helix
1BVC	L29A	76.5	11	-2.4	Buried	Helix
1BVC	L29I	76.5	11	-1.1	Buried	Helix
1BVC	L29V	76.5	11	-1.7	Buried	Helix
1BVC	L49I	76.5	11	-0.8	Buried	Other
1BVC	L69A	76.5	11	-1.2	Buried	Helix
1BVC	L69V	76.5	11	-0.1	Buried	Helix
1BVC	T51A	82.2	9.6	-1.4	Partial	Other
1BVC	T67A	82.2	9.6	-0.3	Exposed	Helix
1BVC	V13A	82.2	9.6	-0.7	Buried	Helix
1BVC	V68T	4	7.8	-0.6	Partial	Helix
1BVC	W14F	4	7.8	-1.1	Buried	Helix
1BVC	A130L	4	7.8	-1	Buried	Helix
1BVC	E109G	4	4.2	-0.96	Exposed	Helix
1BVC	F123K	4	7.8	-2.1	Buried	Other
1BVC	I111A	76.5	11	-1.8	Buried	Helix
1BVC	I111L	76.5	11	-0.6	Buried	Helix
1BVC	I111M	76.5	11	-1.1	Buried	Helix
1BVC	I142A	82.2	9.6	-1.9	Buried	Helix
1BVC	I142V	76.5	11	-0.1	Buried	Helix
1BVC	L135I	76.5	11	-1.5	Buried	Helix
1BVC	L135M	76.5	11	-0.8	Buried	Helix
1BVC	L135V	76.5	11	-2.2	Buried	Helix
1BVC	L137A	82.2	9.6	-1.8	Buried	Helix
1BVC	L149A	82.2	9.6	-1.6	Partial	Helix
1BVC	M131A	4	7.8	-2.2	Buried	Helix
1BVC	S117A	82.2	9.6	-0.3	Exposed	Helix
1BVC	V114A	82.2	9.6	-1.4	Buried	Helix
1C2R	G34S	30	7.5	-2.2	Buried	Other
1C2R	K12D	25	7.5	-1.3	Partial	Helix
1C2R	K14E	25	7.5	-1.3	Partial	Other
1C2R	P35A	30	7.5	-2	Buried	Other
1C9O	R3A	70	7	-1.89	Exposed	Sheet
1C9O	R3E	70	7	-2.75	Exposed	Sheet
1C9O	R3K	70	7	-0.19	Exposed	Sheet
1C9O	R3L	70	7	-0.93	Exposed	Sheet
1C9O	E46A	70	7	-0.22	Partial	Sheet
1C9O	G23Q	70	7	-0.31	Exposed	Sheet
1C9O	L66E	70	7	-1.27	Exposed	Other
1C9O	Q53E	70	7	-0.1	Exposed	Sheet
1C9O	V64T	70	7	-0.26	Partial	Sheet
1C9O	Y15F	70	7	-0.05	Partial	Sheet
1CHK	W28F	42.7	7	-3.56	Buried	Helix
1CHK	W101F	52.2	7	-1.89	Buried	Helix
1CHK	W227F	52.2	7	-1.31	Buried	Sheet
1CSP	F15A	60	7	-1.67	Partial	Sheet
1CSP	F17A	60	7	-1.34	Partial	Sheet
1CSP	F27A	60	7	-0.69	Partial	Sheet
1CYO	F35H	66.2	7	-2.82	Buried	Other
1CYO	F35L	66.2	7	-1.87	Buried	Other
1CYO	V45E	66.7	7	-2.68	Exposed	Helix
1CYO	V45G	25	7	-1.91	Exposed	Helix
1CYO	V45H	25	7	-1.65	Exposed	Helix
1CYO	V45T	25	7	-0.96	Exposed	Helix
1CYO	V45Y	66.7	7	-1.53	Exposed	Helix
1CYO	V61E	25	7	-1.05	Exposed	Other
1CYO	V61H	25	7	-1.6	Exposed	Other
1CYO	V61K	25	7	-2.39	Exposed	Other
1CYO	V61Y	25	7	-1.34	Exposed	Other
1EL1	A93S	66.4	4.5	-0.26	Exposed	Helix
1EL1	H21G	66.4	4.5	-0.48	Exposed	Other
1EL1	I56L	66.4	4.5	-0.24	Buried	Other
1EL1	V109K	66.4	4.5	-0.43	Buried	Helix
1G6N	S128A	20	7.9	-0.26	Buried	Helix
1HUE	A27S	63.9	7	-1.19	Buried	Helix
1HUE	A56S	63.9	7	-0.13	Exposed	Other
1HUE	V42I	63.9	7	-0.82	Buried	Other
1IOB	T9A	25	6.5	-0.8	Buried	Sheet
1IOB	T9G	25	6.5	-2.6	Buried	Sheet
1IOB	T9L	25	6.5	-0.7	Buried	Sheet
1IOB	T9Q	25	6.5	-1.9	Buried	Sheet
1IOB	K97G	25	6.5	-1.2	Partial	Helix
1IOB	K97R	25	6.5	-0.5	Partial	Helix
1LZ1	A9S	64.9	2.7	-0.02	Buried	Helix
1LZ1	E7Q	65	4.5	-1.29	Partial	Helix
1LZ1	K1A	64.9	2.7	-0.6	Partial	Other
1LZ1	K1M	64.9	2.7	-0.12	Partial	Other
1LZ1	L8T	64.9	2.7	-3.73	Buried	Helix
1LZ1	V2A	49.2	2.7	-1.51	Exposed	Sheet
1LZ1	V2D	64.9	2.7	-1.44	Exposed	Sheet
1LZ1	V2F	64.9	2.7	-0.86	Exposed	Sheet
1LZ1	V2G	64.9	2.7	-2.3	Exposed	Sheet
1LZ1	V2L	64.9	2.7	-0.05	Exposed	Sheet
1LZ1	V2M	64.9	2.7	-0.31	Exposed	Sheet
1LZ1	V2N	64.9	2.7	-1.34	Exposed	Sheet
1LZ1	V2R	64.9	2.7	-0.38	Exposed	Sheet
1LZ1	V2S	64.9	2.7	-1.41	Exposed	Sheet
1LZ1	V2Y	64.9	2.7	-0.36	Exposed	Sheet
1LZ1	A32L	64.9	2.7	-0.1	Buried	Helix
1LZ1	A32S	64.9	2.7	-0.33	Buried	Helix
1LZ1	A96S	64.9	2.7	-1	Buried	Helix
1LZ1	C77A	57	3	-4.6	Buried	Other
1LZ1	D18N	65	4	-1.7	Partial	Other
1LZ1	D49N	65	4	-1	Exposed	Other
1LZ1	D67N	65	4.5	-1.7	Partial	Other
1LZ1	D91P	68.8	2.8	-0.4	Partial	Helix
1LZ1	E35L	64.9	2.7	-0.53	Partial	Helix
1LZ1	G37A	64.9	2.7	-0.29	Partial	Other
1LZ1	G37Q	64.9	2.7	-0.26	Partial	Other
1LZ1	H78A	64.9	2.7	-0.14	Exposed	Other
1LZ1	H78G	64.9	2.7	-0.12	Exposed	Other
1LZ1	I23A	64.9	2.7	-2.54	Buried	Sheet
1LZ1	I23V	49.2	2.7	-0.41	Buried	Sheet
1LZ1	I56A	64.9	2.7	-3.71	Buried	Other
1LZ1	I56F	64.9	2.7	-4.09	Buried	Other
1LZ1	I56L	64.9	2.7	-0.1	Buried	Other
1LZ1	I56M	64.9	2.7	-1.77	Buried	Other
1LZ1	I56T	64.9	2.7	-3.64	Buried	Other
1LZ1	I56V	49.2	2.7	-1.34	Buried	Other
1LZ1	I59A	49.2	2.7	-1.32	Buried	Sheet
1LZ1	I59F	64.9	2.7	-0.81	Buried	Sheet
1LZ1	I59G	64.9	2.7	-3.83	Buried	Sheet
1LZ1	I59M	64.9	2.7	-1.29	Buried	Sheet
1LZ1	I59S	64.9	2.7	-3.59	Buried	Sheet
1LZ1	I59T	64.9	2.7	-2.22	Buried	Sheet
1LZ1	I59V	64.9	2.7	-1.1	Buried	Sheet
1LZ1	I59Y	64.9	2.7	-3.78	Buried	Sheet
1LZ1	I89A	64.9	2.7	-2.7	Buried	Other
1LZ1	I89V	64.9	2.7	-0.48	Buried	Other
1LZ1	P71G	68.8	2.8	-1.6	Exposed	Other
1LZ1	V74A	64.9	2.7	-0.36	Exposed	Other
1LZ1	V74D	64.9	2.7	-0.43	Exposed	Other
1LZ1	V74F	64.9	2.7	-0.29	Exposed	Other
1LZ1	V74G	64.9	2.7	-0.22	Exposed	Other
1LZ1	V74N	64.9	2.7	-0.33	Exposed	Other
1LZ1	V74R	64.9	2.7	-0.07	Exposed	Other
1LZ1	V74S	64.9	2.7	-0.38	Exposed	Other
1LZ1	V74Y	64.9	2.7	-0.24	Exposed	Other
1LZ1	V93A	49.2	2.7	-1	Buried	Helix
1LZ1	V93T	64.9	2.7	-0.67	Buried	Helix
1LZ1	V99A	49.2	2.7	-0.89	Buried	Helix
1LZ1	V99T	64.9	2.7	-0.5	Buried	Helix
1LZ1	Y20F	64.9	2.7	-0.5	Partial	Sheet
1LZ1	Y38A	64.9	2.7	-2.49	Buried	Other
1LZ1	Y38F	64.9	2.7	-0.19	Buried	Other
1LZ1	Y38G	64.9	2.7	-2.32	Buried	Other
1LZ1	Y54F	64.9	2.7	-0.96	Buried	Sheet
1LZ1	Y63F	64.9	2.7	-0.24	Exposed	Other
1LZ1	I106A	64.9	2.7	-0.93	Buried	Helix
1LZ1	I106V	64.9	2.7	-0.72	Buried	Helix
1LZ1	P103G	68.8	2.8	-0.1	Exposed	Other
1LZ1	V100A	49.2	2.7	-0.57	Buried	Helix
1LZ1	V100F	64.9	2.7	-1.65	Buried	Helix
1LZ1	V100T	64.9	2.7	-0.29	Buried	Helix
1LZ1	V110F	64.9	2.7	-0.05	Exposed	Helix
1LZ1	V110Y	64.9	2.7	-0.14	Exposed	Helix
1LZ1	V121A	49.2	2.7	-1.75	Buried	Other
1LZ1	V125A	49.2	2.7	-1.6	Partial	Other
1LZ1	V130A	49.2	2.7	-1.12	Partial	Other
1LZ1	Y124F	64.9	2.7	-0.36	Buried	Helix
1MBG	V103A	25	7.5	-2.32	Buried	Helix
1N0J	I58T	70	7.8	-2.7	Exposed	Helix
1ONC	M23L	25	7	-2.22	Buried	Other
1OTR	V5A	50	3.75	-3.01	Buried	Sheet
1OTR	V5N	50	3.75	-5.38	Buried	Sheet
1OTR	V5T	50	3.75	-3.73	Buried	Sheet
1OTR	E34H	65	3	-3.92	Partial	Helix
1OTR	E34K	65	3	-2.15	Partial	Helix
1OTR	E34P	65	3	-2.13	Partial	Helix
1OTR	E34Q	65	3	-1.46	Partial	Helix
1OTR	I30L	50	3	-1.96	Buried	Helix
1OTR	I36F	50	3	-0.86	Buried	Other
1OTR	I36L	50	3	-1.32	Buried	Other
1OTR	I36V	50	3	-0.79	Buried	Other
1OTR	L67A	50	3.75	-2.82	Buried	Sheet
1OTR	L67N	50	3.75	-3.4	Buried	Sheet
1OTR	L67S	50	3.75	-3.3	Buried	Sheet
1OTR	L67T	50	3.75	-2.92	Buried	Sheet
1OTR	Q41L	50	3.75	-0.26	Buried	Sheet
1OTR	Q41N	50	3.75	-2.56	Buried	Sheet
1OTR	Q41S	50	3.75	-1.27	Buried	Sheet
1OTR	Q41T	50	3.75	-0.43	Buried	Sheet
1OTR	Q41V	50	3.75	-0.05	Buried	Sheet
1OTR	V17A	50	3.75	-1.63	Buried	Other
1OTR	V17N	50	3.75	-4.9	Buried	Other
1OTR	V17T	50	3.75	-1.89	Buried	Other
1PGA	D46A	25	7	-1.36	Partial	Sheet
1PGA	K50A	25	7	-0.45	Exposed	Other
1PGA	T49A	25	7	-0.86	Exposed	Other
1PGA	T53D	60	5.2	-0.85	Partial	Sheet
1PGA	T53G	60	5.2	-1.21	Partial	Sheet
1PGA	V54A	25	7	-0.1	Buried	Sheet
1POH	K49R	25	7	-0.2	Partial	Helix
1POH	S46A	30	7	-1.1	Partial	Other
1RN1	N9A	25	7	-0.9	Partial	Sheet
1RN1	A21C	0	2.5	-0.74	Exposed	Helix
1RN1	A21D	0	7	-0.71	Exposed	Helix
1RN1	A21E	0	7	-0.69	Exposed	Helix
1RN1	A21F	0	2.5	-0.57	Exposed	Helix
1RN1	A21G	0	2.5	-0.9	Exposed	Helix
1RN1	A21H	0	7	-0.17	Exposed	Helix
1RN1	A21I	0	2.5	-0.44	Exposed	Helix
1RN1	A21K	0	2.5	-0.51	Exposed	Helix
1RN1	A21L	0	2.5	-0.13	Exposed	Helix
1RN1	A21M	0	2.5	-0.15	Exposed	Helix
1RN1	A21Q	0	7	-0.4	Exposed	Helix
1RN1	A21R	0	2.5	-0.41	Exposed	Helix
1RN1	A21S	0	7	-0.4	Exposed	Helix
1RN1	A21T	0	2.5	-0.57	Exposed	Helix
1RN1	A21V	0	2.5	-0.66	Exposed	Helix
1RN1	A21W	0	2.5	-0.3	Exposed	Helix
1RN1	A21Y	0	2.5	-0.39	Exposed	Helix
1RN1	D76A	15	7	-3.7	Buried	Sheet
1RN1	D76N	15	7	-3.1	Buried	Sheet
1RN1	D76S	15	7	-3.1	Buried	Sheet
1RN1	E58A	25	7	-0.77	Buried	Sheet
1RN1	H40T	25	6	-0.26	Partial	Sheet
1RN1	H92A	25	6	-0.62	Partial	Other
1RN1	N44A	25	7	-2.08	Partial	Other
1RN1	N44D	50.8	7	-1.6	Partial	Other
1RN1	N44S	50.8	7	-1.5	Partial	Other
1RN1	N81A	25	7	-2.87	Buried	Sheet
1RN1	S12A	25	7	-1.23	Partial	Other
1RN1	S64A	25	7	-1.44	Exposed	Other
1RN1	W59Y	25	6	-0.93	Buried	Sheet
1RN1	Y11F	25	7	-2.11	Buried	Sheet
1RN1	Y42W	25	6	-0.14	Buried	Sheet
1RN1	Y56F	25	7	-0.78	Buried	Sheet
1RN1	Y57F	25	7	-0.5	Buried	Sheet
1RN1	Y68F	25	7	-1.36	Buried	Other
1ROP	D30F	69	7	-0.1	Exposed	Other
1ROP	D30I	69	7	-0.8	Exposed	Other
1ROP	D30L	69	7	-0.1	Exposed	Other
1ROP	D30P	69	7	-1.6	Exposed	Other
1ROP	D30T	69	7	-0.4	Exposed	Other
1ROP	D30V	69	7	-0.4	Exposed	Other
1ROP	D30W	69	7	-0.4	Exposed	Other
1ROP	L41A	25	6	-6.12	Partial	Helix
1ROP	L41V	25	6	-2.53	Partial	Helix
1RTB	P93A	56.05	4.2	-2.7	Exposed	Other
1RTB	P93G	61.8	6	-2.6	Exposed	Other
1RTB	P93S	56.05	4.2	-2.1	Exposed	Other
1RTB	Y97A	63.3	5	-12	Buried	Sheet
1RTB	Y97F	63.3	5	-3.54	Buried	Sheet
1RTB	Y97G	63.3	5	-11.7	Buried	Sheet
1RTB	D121A	25	6	-2.2	Buried	Sheet
1RTB	D121N	25	6	-1.9	Buried	Sheet
1RTB	P114A	56.05	4.2	-3.2	Exposed	Other
1RTB	P114G	61.8	6	-3.6	Exposed	Other
1RX4	V75A	15	7.8	-0.2	Buried	Sheet
1RX4	V75C	15	7.8	-0.2	Buried	Sheet
1RX4	V75H	15	6.5	-1.9	Buried	Sheet
1RX4	V75I	15	7.8	-2	Buried	Sheet
1RX4	V75R	15	7.8	-2.8	Buried	Sheet
1RX4	V75S	15	7.8	-1.9	Buried	Sheet
1RX4	V75Y	15	7.8	-2.3	Buried	Sheet
1RX4	V88I	20	7.2	-1.73	Partial	Other
1RX4	E139K	15	7.8	-2.36	Partial	Sheet
1RX4	E139Q	15	7.8	-1.36	Partial	Sheet
1SAR	D25K	47.2	7	-0.9	Exposed	Other
1SAR	E74K	47.2	7	-1.1	Exposed	Other
1SAR	N39A	48.4	7	-2.2	Buried	Other
1SAR	N39D	48.4	7	-1.5	Buried	Other
1SAR	N39S	48.4	7	-2.3	Buried	Other
1SHG	F52Y	24.85	7	-0.44	Partial	Sheet
1STN	A60G	20	7	-1.5	Exposed	Helix
1STN	A60V	20	7	-2.9	Exposed	Helix
1STN	A90S	20	7	-2	Buried	Sheet
1STN	D77A	20	7	-3.2	Buried	Other
1STN	D77G	20	7	-2.2	Buried	Other
1STN	D83A	20	7	-3.9	Partial	Other
1STN	D83G	20	7	-2.8	Partial	Other
1STN	D95A	20	7	-3.6	Partial	Other
1STN	D95G	20	7	-3.1	Partial	Other
1STN	E73A	20	7	-1.6	Partial	Sheet
1STN	F61A	20	7	-2.4	Partial	Helix
1STN	F61G	20	7	-4.7	Partial	Helix
1STN	F76A	20	7	-4.1	Buried	Sheet
1STN	F76G	20	7	-4.7	Buried	Sheet
1STN	G79S	20	7	-2.4	Partial	Other
1STN	I18G	20	7	-2.6	Partial	Sheet
1STN	I18M	40	5.42	-0.2	Partial	Sheet
1STN	L25A	51.4	7	-2.6	Buried	Sheet
1STN	L36A	20	7	-3.6	Buried	Sheet
1STN	L36G	20	7	-5.4	Buried	Sheet
1STN	L37A	20	7	-1.8	Buried	Other
1STN	L37G	20	7	-3.9	Buried	Other
1STN	L89F	40	5.38	-1.2	Buried	Sheet
1STN	T33S	20	7	-1.4	Partial	Sheet
1STN	T62A	20	7	-2.4	Buried	Helix
1STN	T62G	20	7	-3.4	Buried	Helix
1STN	V23F	40	5.35	-1.5	Buried	Sheet
1STN	Y91S	20	7	-5.3	Buried	Sheet
1STN	L103A	20	7	-4.6	Buried	Helix
1STN	N118D	20	7	-2.5	Buried	Sheet
1TPK	V65A	64.3	4.5	-2	Buried	Sheet
1TPK	V65L	64.3	4.5	-1.9	Buried	Sheet
1TPK	V65M	64.3	4.5	-2.2	Buried	Sheet
1TPK	V65S	64.3	4.5	-2.4	Buried	Sheet
1TPK	V65T	64.3	4.5	-1	Buried	Sheet
1TUP	C242S	10	7.2	-2.94	Buried	Other
1TUP	R175H	10	7.2	-3.01	Buried	Other
1TUP	R248Q	10	7.2	-1.94	Exposed	Other
1TUP	R249S	10	7.2	-1.95	Buried	Other
1TUP	R273H	10	7.2	-0.35	Partial	Sheet
1VQB	I6V	25	7	-0.7	Buried	Sheet
1VQB	A86T	25	7	-0.7	Exposed	Other
1VQB	C33A	25	7	-0.5	Buried	Sheet
1VQB	C33I	25	7	-0.9	Buried	Sheet
1VQB	C33L	25	7	-2.6	Buried	Sheet
1VQB	C33M	25	7	-3.5	Buried	Sheet
1VQB	C33S	25	7	-4.3	Buried	Sheet
1VQB	C33T	25	7	-4.6	Buried	Sheet
1VQB	C33V	25	7	-0.2	Buried	Sheet
1VQB	D36C	25	7	-2.1	Partial	Other
1VQB	D36N	25	7	-1	Partial	Other
1VQB	D50H	25	7	-1.6	Partial	Other
1VQB	E30N	25	7	-1.1	Buried	Sheet
1VQB	E40C	25	7	-1.6	Exposed	Other
1VQB	E40T	25	7	-0.4	Exposed	Other
1VQB	F13T	25	7	-0.7	Partial	Other
1VQB	F68L	25	7	-4.2	Partial	Sheet
1VQB	F68V	25	7	-5	Partial	Sheet
1VQB	I47A	25	7	-7.1	Buried	Sheet
1VQB	I47C	25	7	-5.3	Buried	Sheet
1VQB	I47F	25	7	-2	Buried	Sheet
1VQB	I47L	25	7	-0.7	Buried	Sheet
1VQB	I47M	25	7	-2.2	Buried	Sheet
1VQB	I47T	25	7	-7.4	Buried	Sheet
1VQB	I47V	25	7	-2.6	Buried	Sheet
1VQB	I78C	25	7	-4.4	Partial	Sheet
1VQB	I78T	25	7	-6.6	Partial	Sheet
1VQB	I78V	25	7	-1.3	Partial	Sheet
1VQB	K69H	25	7	-1.3	Partial	Sheet
1VQB	L32H	25	7	-0.9	Partial	Sheet
1VQB	L32R	25	7	-1.6	Partial	Sheet
1VQB	L37A	25	7	-7.7	Exposed	Other
1VQB	L37C	25	7	-4.6	Exposed	Other
1VQB	L37I	25	7	-1.4	Exposed	Other
1VQB	L37T	25	7	-5.2	Exposed	Other
1VQB	L37V	25	7	-3.5	Exposed	Other
1VQB	L49A	25	7	-6.1	Buried	Other
1VQB	L49C	25	7	-4.1	Buried	Other
1VQB	L49I	25	7	-1.9	Buried	Other
1VQB	L49T	25	7	-5.7	Buried	Other
1VQB	L49V	25	7	-2.9	Buried	Other
1VQB	L65P	25	7	-1.5	Exposed	Helix
1VQB	L81C	25	7	-3.7	Buried	Other
1VQB	L81T	25	7	-5.1	Buried	Other
1VQB	L81V	25	7	-0.2	Buried	Other
1VQB	M77A	25	7	-2.1	Partial	Sheet
1VQB	M77F	25	7	-0.2	Partial	Sheet
1VQB	M77L	25	7	-1.2	Partial	Sheet
1VQB	M77T	25	7	-0.8	Partial	Sheet
1VQB	R82C	25	7	-1.5	Partial	Other
1VQB	S67C	25	7	-3.7	Buried	Helix
1VQB	S67T	25	7	-1.6	Buried	Helix
1VQB	T48C	25	7	-0.8	Buried	Sheet
1VQB	T62C	25	7	-0.7	Partial	Sheet
1VQB	V19C	25	7	-0.3	Exposed	Sheet
1VQB	V19T	25	7	-0.6	Exposed	Sheet
1VQB	V35A	25	7	-2.2	Buried	Sheet
1VQB	V35C	25	7	-1.4	Buried	Sheet
1VQB	V35F	25	7	-3.2	Buried	Sheet
1VQB	V35I	25	7	-0.7	Buried	Sheet
1VQB	V35L	25	7	-2.7	Buried	Sheet
1VQB	V35M	25	7	-1.1	Buried	Sheet
1VQB	V35T	25	7	-5.3	Buried	Sheet
1VQB	V43C	25	7	-2.1	Partial	Sheet
1VQB	V43T	25	7	-1.6	Partial	Sheet
1VQB	V45A	25	7	-2.1	Partial	Sheet
1VQB	V45C	25	7	-0.1	Partial	Sheet
1VQB	V45L	25	7	-3	Partial	Sheet
1VQB	V45T	25	7	-3.5	Partial	Sheet
1VQB	V63C	25	7	-4.1	Buried	Sheet
1VQB	V63T	25	7	-5	Buried	Sheet
1VQB	V70C	25	7	-3.3	Exposed	Sheet
1VQB	V70P	25	7	-5.1	Exposed	Sheet
1VQB	V70T	25	7	-3.5	Exposed	Sheet
1VQB	Y26R	25	7	-0.4	Partial	Sheet
1VQB	Y41A	25	7	-0.4	Exposed	Other
1VQB	Y41F	25	7	-0.6	Exposed	Other
1YCC	F82Y	25	6	-0.7	Buried	Other
1YCC	K73I	25	4.5	-0.4	Exposed	Helix
1YCC	K73W	25	4.5	-1.6	Exposed	Helix
1YCC	L85A	25	6	-2.8	Buried	Other
1YCC	N52H	26.85	4.6	-1.27	Buried	Helix
1YCC	N52M	26.85	4.6	-0.08	Buried	Helix
1YCC	N52S	26.85	5	-1.29	Buried	Helix
1YCC	N52T	26.85	5	-0.53	Buried	Helix
1YCC	P76G	25	4.6	-0.78	Exposed	Other
1YCC	P76L	25	4.6	-3.44	Exposed	Other
1YCC	P76R	25	4.6	-0.97	Exposed	Other
1YCC	P76S	25	4.6	-1.89	Exposed	Other
1YCC	P76V	25	4.6	-1.07	Exposed	Other
1YCC	P76W	25	4.6	-2.38	Exposed	Other
1YCC	P76Y	25	4.6	-2.07	Exposed	Other
2ABD	A9G	5	5.3	-1.81	Buried	Helix
2ABD	F5A	5	5.3	-2.52	Buried	Helix
2ABD	A34G	5	5.3	-1.57	Buried	Helix
2ABD	D21H	5	5.3	-0.56	Buried	Helix
2ABD	E67A	5	5.3	-0.36	Exposed	Helix
2ABD	K32A	5	5.3	-1.02	Partial	Helix
2ABD	K32E	5	5.3	-1.68	Partial	Helix
2ABD	K32R	5	5.3	-1.83	Partial	Helix
2ABD	K54A	5	5.3	-0.86	Partial	Helix
2ABD	L15A	5	5.3	-3.1	Buried	Other
2ABD	L25A	5	5.3	-1.02	Buried	Helix
2ABD	L80A	5	5.3	-3.7	Buried	Helix
2ABD	P19A	5	5.3	-1.07	Buried	Other
2ABD	P44A	5	5.3	-1.4	Partial	Other
2ABD	Q33A	5	5.3	-3.66	Buried	Helix
2ABD	T35A	5	5.3	-1.09	Partial	Helix
2ABD	V12A	5	5.3	-1.69	Buried	Helix
2ABD	V77A	5	5.3	-1.14	Buried	Helix
2ABD	Y28A	5	5.3	-2.47	Partial	Helix
2ABD	Y28F	5	5.3	-1.06	Partial	Helix
2ABD	Y28N	5	5.3	-2.23	Partial	Helix
2ABD	Y31N	5	5.3	-1.52	Partial	Helix
2ABD	Y73A	5	5.3	-4.83	Buried	Helix
2AFG	L73V	40.05	6.6	-1.46	Buried	Sheet
2AFG	V109L	40.05	6.6	-0.57	Buried	Other
2AKY	V8I	25	7.5	-1.2	Buried	Sheet
2AKY	T77H	25	7.5	-2.15	Exposed	Helix
2AKY	I213F	25	7.5	-1.91	Buried	Helix
2AKY	N169D	25	7.5	-2.15	Partial	Other
2CI2	A35G	25	6.25	-1.09	Buried	Helix
2CI2	A77G	25	6.3	-1.88	Partial	Other
2CI2	D42A	25	6.25	-0.96	Partial	Helix
2CI2	D64A	25	6.25	-0.8	Partial	Other
2CI2	D71A	25	6.25	-3.41	Partial	Other
2CI2	E26A	25	6.25	-0.47	Exposed	Helix
2CI2	E26Q	25	6.25	-0.62	Exposed	Helix
2CI2	E33D	25	6.25	-0.52	Exposed	Helix
2CI2	E33N	25	6.25	-0.7	Exposed	Helix
2CI2	E33Q	25	6.25	-0.29	Exposed	Helix
2CI2	E34D	25	6.25	-0.74	Exposed	Helix
2CI2	E34N	25	6.25	-1.07	Exposed	Helix
2CI2	E34Q	25	6.25	-0.47	Exposed	Helix
2CI2	E45A	25	6.25	-0.32	Exposed	Other
2CI2	E60A	25	6.3	-0.68	Exposed	Other
2CI2	F69A	25	6.25	-3.84	Buried	Sheet
2CI2	F69L	25	6.25	-2.11	Buried	Sheet
2CI2	F69V	25	6.25	-2.39	Buried	Sheet
2CI2	I39V	25	6.25	-1.3	Buried	Helix
2CI2	I48A	25	6.3	-3.84	Buried	Sheet
2CI2	I48V	25	6.3	-1.09	Buried	Sheet
2CI2	I49A	25	6.3	-2.12	Partial	Sheet
2CI2	I49G	25	6.3	-3.52	Partial	Sheet
2CI2	I49T	25	6.3	-1.34	Partial	Sheet
2CI2	I56A	25	6.25	-0.03	Exposed	Other
2CI2	I76A	25	6.3	-4.25	Buried	Sheet
2CI2	K21A	25	6.25	-0.55	Partial	Other
2CI2	K21M	25	6.25	-0.67	Partial	Other
2CI2	K36A	25	6.25	-0.49	Partial	Helix
2CI2	K36G	25	6.25	-2.32	Partial	Helix
2CI2	K37G	25	6.25	-0.99	Exposed	Helix
2CI2	K43A	25	6.25	-0.65	Buried	Other
2CI2	K43G	25	6.25	-3.19	Buried	Other
2CI2	L27A	25	6.3	-2.64	Buried	Helix
2CI2	L40A	25	6.25	-1.33	Partial	Helix
2CI2	L40G	25	6.25	-1.38	Partial	Helix
2CI2	L51A	25	6.25	-2.37	Partial	Sheet
2CI2	L51I	25	6.25	-0.26	Partial	Sheet
2CI2	L51V	25	6.25	-0.5	Partial	Sheet
2CI2	L68A	25	6.3	-3.82	Buried	Sheet
2CI2	N75A	25	6.25	-0.83	Partial	Sheet
2CI2	N75D	25	6.25	-1.21	Partial	Sheet
2CI2	P25A	25	6.25	-1.57	Exposed	Helix
2CI2	P44A	25	6.25	-1.76	Exposed	Other
2CI2	P52A	25	6.25	-0.17	Exposed	Sheet
2CI2	P80A	25	6.25	-3.34	Buried	Other
2CI2	Q41A	25	6.25	-0.02	Exposed	Helix
2CI2	Q41G	25	6.25	-0.6	Exposed	Helix
2CI2	R62A	25	6.25	-0.58	Partial	Other
2CI2	S31A	25	6.25	-0.89	Partial	Sheet
2CI2	S31G	25	6.25	-0.8	Partial	Sheet
2CI2	T22A	25	6.3	-0.85	Partial	Other
2CI2	T22G	25	6.3	-1.16	Partial	Other
2CI2	T22V	25	6.3	-0.32	Partial	Other
2CI2	T55S	25	6.25	-0.02	Partial	Other
2CI2	T55V	25	6.25	-0.76	Partial	Other
2CI2	T58A	25	6.3	-0.69	Exposed	Other
2CI2	V38A	25	6.3	-0.46	Partial	Helix
2CI2	V53A	25	6.3	-0.64	Exposed	Other
2CI2	V53G	25	6.3	-2.43	Exposed	Other
2CI2	V53T	25	6.3	-1.03	Exposed	Other
2CI2	V57A	25	6.25	-1.47	Partial	Other
2CI2	V66A	25	6.3	-4.88	Buried	Sheet
2CI2	V70A	25	6.3	-1.95	Buried	Sheet
2CI2	V79A	25	6.3	-1.51	Partial	Other
2CI2	V79G	25	6.3	-3.24	Partial	Other
2CI2	V79T	25	6.3	-0.38	Partial	Other
2CI2	V82A	25	6.3	-1.45	Buried	Sheet
2CI2	V82G	25	6.3	-3.5	Buried	Sheet
2CI2	V82T	25	6.3	-1.15	Buried	Sheet
2HPR	G49K	25	7	-1	Partial	Helix
2LZM	I3A	64.7	6.5	-0.7	Buried	Helix
2LZM	I3C	64.7	6.5	-1.2	Buried	Helix
2LZM	I3D	64.7	6.5	-3.2	Buried	Helix
2LZM	I3E	64.7	6.5	-2	Buried	Helix
2LZM	I3F	64.7	6.5	-1.1	Buried	Helix
2LZM	I3G	64.7	6.5	-2.1	Buried	Helix
2LZM	I3M	64.7	6.5	-0.9	Buried	Helix
2LZM	I3P	53.56	3	-2.53	Buried	Helix
2LZM	I3S	64.7	6.5	-1.7	Buried	Helix
2LZM	I3T	64.7	6.5	-2.3	Buried	Helix
2LZM	I3V	64.7	6.5	-0.4	Buried	Helix
2LZM	I3W	64.7	6.5	-2.8	Buried	Helix
2LZM	I3Y	64.7	6.5	-2.3	Buried	Helix
2LZM	L7A	51.65	3	-2.6	Buried	Helix
2LZM	M6A	51.65	3	-1.9	Buried	Helix
2LZM	M6I	65.5	6	-1.38	Buried	Helix
2LZM	M6L	47	3	-2.8	Buried	Helix
2LZM	A41S	51.55	3	-0.6	Partial	Helix
2LZM	A42K	53	5.45	-3.7	Buried	Helix
2LZM	A42S	51.55	3	-2.3	Buried	Helix
2LZM	A49S	51.55	3	-0.5	Partial	Helix
2LZM	A73S	51.55	3	-0.4	Partial	Helix
2LZM	A74P	62.9	6.5	-4.6	Buried	Helix
2LZM	A82S	51.55	3	-0.3	Exposed	Other
2LZM	A93S	51.55	3	-0.2	Exposed	Helix
2LZM	A98S	51.55	3	-2.5	Buried	Helix
2LZM	A98V	40	3	-4.9	Buried	Helix
2LZM	C54V	70	6.5	-0.7	Buried	Other
2LZM	D20A	65.1	5.4	-0.3	Partial	Other
2LZM	D47A	62.2	6.7	-0.95	Partial	Helix
2LZM	D72P	63.4	6.5	-2.7	Partial	Helix
2LZM	D92N	62.4	6.7	-1.4	Partial	Other
2LZM	E11N	65.1	5.4	-0.1	Buried	Helix
2LZM	F67A	51.65	3	-1.9	Buried	Helix
2LZM	G30F	66.48	5.4	-1.5	Partial	Other
2LZM	H31N	66	5.5	-4	Buried	Sheet
2LZM	I17A	51.65	3	-2.7	Buried	Sheet
2LZM	I27A	51.65	3	-3.1	Buried	Sheet
2LZM	I29A	51.65	3	-2.6	Buried	Other
2LZM	I50A	51.65	3	-2	Buried	Helix
2LZM	I58A	51.65	3	-3.2	Buried	Other
2LZM	I58T	59	5.4	-3.4	Buried	Other
2LZM	I78A	51.65	3	-1.6	Buried	Helix
2LZM	I78M	65.3	5.42	-1.5	Buried	Helix
2LZM	K43A	62.2	6.7	-1.03	Partial	Helix
2LZM	K48A	62.2	6.7	-0.56	Exposed	Helix
2LZM	K60H	63	6.5	-0.1	Exposed	Helix
2LZM	K83H	63	6.5	-0.4	Exposed	Other
2LZM	L33A	51.65	3	-3.6	Buried	Sheet
2LZM	L39A	53	5.45	-0.9	Partial	Helix
2LZM	L46A	62.2	6.7	-1.86	Buried	Helix
2LZM	L66A	51.65	3	-3.9	Buried	Helix
2LZM	L84A	51.65	3	-3.9	Buried	Helix
[truncated: 181 more rows]
