# Supplementary material for: iStable: off-the-shelf predictor integration for predicting protein stability changes
Source: BMC Bioinformatics. 2013 Jan 21;14(Suppl 2):S5. doi: 10.1186/1471-2105-14-S2-S5 (PMC3549852; doi:10.1186/1471-2105-14-S2-S5)
Supplement: Additional file 2 — Superfamily_M1311 and Superfamily_M1820 record the superfamilies refer to the PDB IDs in M1311and M1820datasets. SF_DNA BINDING, SF_Enzyme, and SF_Protein-protein-interaction list the PDB IDs belong to three major categories. [file 1471-2105-14-S2-S5-S2.zip]

Archive with 5 entries (5 files):
- SF_DNA Binding.txt
- SF_Enzyme.txt
- SF_Protein-protein-interaction.txt
- Superfamily_M1311.txt
- Superfamily_M1820.txt
