# Supplementary material for: iStable: off-the-shelf predictor integration for predicting protein stability changes
Source: BMC Bioinformatics. 2013 Jan 21;14(Suppl 2):S5. doi: 10.1186/1471-2105-14-S2-S5 (PMC3549852; doi:10.1186/1471-2105-14-S2-S5)
Supplement: Additional file 2 — Superfamily_M1311 and Superfamily_M1820 record the superfamilies refer to the PDB IDs in M1311and M1820datasets. SF_DNA BINDING, SF_Enzyme, and SF_Protein-protein-interaction list the PDB IDs belong to three major categories. [file 1471-2105-14-S2-S5-S2.zip › SF_Enzyme.txt]

1A23
1AKY
1AM7
1ANK
1APS
1B26
1BLC
1BNI
1CAH
1CHK
1CSE
1E65
1EY0
1FVK
1G4I
1HFZ
1HMK
1HTI
1IO2
1IRO
1KE4
1KFW
1LNI
1LUC
1LZ1
1MGR
1N0J
1OH0
1ONC
1P2P
1PDO
1QM4
1RN1
1RTB
1SHF
1SHG
1SUP
1TYV
1ZG4
1ZNJ
2A36
2LZM
2RN2
2TRX
2TS1
3ECA
3GLY
3PGK
3SIL
4LYZ
5DFR
1ANK
1BNI
1CHK
1EL1
1HFY
1RX4
1SAR
1STN
2AKY
3BLS
1QGV	Thioredoxin-like
