# Supplementary material for: iStable: off-the-shelf predictor integration for predicting protein stability changes
Source: BMC Bioinformatics. 2013 Jan 21;14(Suppl 2):S5. doi: 10.1186/1471-2105-14-S2-S5 (PMC3549852; doi:10.1186/1471-2105-14-S2-S5)
Supplement: Additional file 2 — Superfamily_M1311 and Superfamily_M1820 record the superfamilies refer to the PDB IDs in M1311and M1820datasets. SF_DNA BINDING, SF_Enzyme, and SF_Protein-protein-interaction list the PDB IDs belong to three major categories. [file 1471-2105-14-S2-S5-S2.zip › SF_Protein-protein-interaction.txt]

3HHR
1WQ5	Ribulose-phoshate binding barrel
1UZC	FF domain
1UBQ	Ubiquitin-like
1TTQ	Ribulose-phoshate binding barrel
1SAK	p53 tetramerization domain
1SHG	SH3-domain
1SHF	SH3-domain
1ROP	ROP protein
1PGA	Immunoglobulin-binding domains
1OTR	UBA-like
1KDX	Kix domain of CBP (creb binding protein)
1K9Q	WW domain
1JIW	beta-Barrel protease inhibitors
1A43	Retrovirus capsid dimerization domain-like
1AAR	Ubiquitin-like
1EM7	Immunoglobulin-binding domains
1OTR	UBA-like
1PGA	Immunoglobulin-binding domains
1LBI	Periplasmic binding protein-like I
