# Supplementary material for: iStable: off-the-shelf predictor integration for predicting protein stability changes
Source: BMC Bioinformatics. 2013 Jan 21;14(Suppl 2):S5. doi: 10.1186/1471-2105-14-S2-S5 (PMC3549852; doi:10.1186/1471-2105-14-S2-S5)
Supplement: Additional file 2 — Superfamily_M1311 and Superfamily_M1820 record the superfamilies refer to the PDB IDs in M1311and M1820datasets. SF_DNA BINDING, SF_Enzyme, and SF_Protein-protein-interaction list the PDB IDs belong to three major categories. [file 1471-2105-14-S2-S5-S2.zip › Superfamily_M1311.txt]

1A23	Thioredoxin-like
1AAR	Ubiquitin-like
1AG2	Prion-like
1AJ3	Spectrin repeat
1AKK	Cytochrome c
1ANK	P-loop containing nucleoside triphosphate hydrolases
1ARR	Ribbon-helix-helix
1AYF	2Fe-2S ferredoxin-like
1BNI	Microbial ribonucleases
1BPI	BPTI-like	Small Kunitz-type inhibitors & BPTI-like toxins
1BTA	Barstar-related
1BVC	Globin-like
1C2R	Cytochrome c
1C9O	Nucleic acid-binding proteins
1CAH	Carbonic anhydrase
1CHK	Lysozyme-like
1CSP	Nucleic acid-binding proteins
1CYO	Cytochrome b5-like heme/steroid binding domain
1EL1	Lysozyme-like
1EM7	Immunoglobulin-binding domains
1G6N	Winged helix DNA-binding domain
	cAMP-binding domain-like
1HFY	Lysozyme-like
1HUE	IHF-like DNA-binding proteins
1IGV	EF-hand
1IOB	Cytokine
1LZ1	Lysozyme-like
1MBG	Homeodomain-like
1N0J	Fe,Mn superoxide dismutase (SOD), N-terminal domain
1ONC	RNase A-like
1OTR	UBA-like
	Ubiquitin-like
1PGA	Immunoglobulin-binding domains
1POH	HPr-like	Histidine-containing phosphocarrier protein (HPr)
1RN1	Microbial ribonucleases
1ROP	ROP protein
1RTB	RNase A-like
1RX4	Dihydrofolate reductase-like
1SAR	Microbial ribonucleases
1SHG	SH3-domain
1STN	Staphylococcal nuclease
1SUP	Subtilisin-like	Subtilases
1TPK	Kringle-like
1TUP	p53-like transcription factors
1VQB	Nucleic acid-binding proteins
1YCC	Cytochrome c
2ABD	Acyl-CoA binding protein
2AFG	Cytokine
2AKY	P-loop containing nucleoside triphosphate hydrolases
2CI2	CI-2 family of serine protease inhibitors
2HPR	HPr-like	Histidine-containing phosphocarrier protein (HPr)
2LZM	Lysozyme-like
2RN2	Ribonuclease H-like
2TRX	Thioredoxin-like
3BLS	beta-lactamase/transpeptidase-like
3MBP	Periplasmic binding protein-like II
3SSI	Subtilisin inhibitor
4LYZ	Lysozyme-like
5CRO	lambda repressor-like DNA-binding domains
451C	Cytochrome c
