# Supplementary material for: iStable: off-the-shelf predictor integration for predicting protein stability changes
Source: BMC Bioinformatics. 2013 Jan 21;14(Suppl 2):S5. doi: 10.1186/1471-2105-14-S2-S5 (PMC3549852; doi:10.1186/1471-2105-14-S2-S5)
Supplement: Additional file 2 — Superfamily_M1311 and Superfamily_M1820 record the superfamilies refer to the PDB IDs in M1311and M1820datasets. SF_DNA BINDING, SF_Enzyme, and SF_Protein-protein-interaction list the PDB IDs belong to three major categories. [file 1471-2105-14-S2-S5-S2.zip › Superfamily_M1820.txt]

1A5E	Ankyrin repeat
1A43	Retrovirus capsid dimerization domain-like
1AEP	Apolipophorin-III
1AG2	Prion-like
1AJ3	Spectrin repeat
1AKY	P-loop containing nucleoside triphosphate hydrolases
1AM7	Lysozyme-like
1AMQ	PLP-dependent transferases
1ANK	P-loop containing nucleoside triphosphate hydrolases
1APS	Acylphosphatase/BLUF domain-like
1ARR	Ribbon-helix-helix
1AZP	Chromo domain-like
1B8E	Lipocalins
1B26	NAD(P)-binding Rossmann-fold domains
	Aminoacid dehydrogenase-like, N-terminal domain
1BLC	beta-lactamase/transpeptidase-like
1BNI	Microbial ribonucleases
1BOY	Fibronectin type III
1BTA	Barstar-related
1BVC	Globin-like
1C9O	Nucleic acid-binding proteins
1CAH	Carbonic anhydrase
1CEY	CheY-like
1CHK	Lysozyme-like
1CSE	Subtilisin-like
	CI-2 family of serine protease inhibitors
1CSP	Nucleic acid-binding proteins
1DKT	Cell cycle regulatory proteins
1E65	Cupredoxins
1EY0	Staphylococcal nuclease
1FKJ	FKBP-like
1FNA	Fibronectin type III
1FTG	Flavoproteins
1FVK	Thioredoxin-like
1G4I	Phospholipase A2, PLA2
1G6N	Winged helix DNA-binding domain
	cAMP-binding domain-like
1H7M	L30e-like
1HFZ	Lysozyme-like
1HK0	gamma-Crystallin-like	Crystallins/Ca-binding development proteins
1HME	HMG-box
1HMK	Lysozyme-like
1HMS	Lipocalins
1HTI	Triosephosphate isomerase (TIM)
1HUU	IHF-like DNA-binding proteins
1IET	Cytochrome b5-like heme/steroid binding domain
1IFC	Lipocalins
1IGV	EF-hand
1IHB	Ankyrin repeat
1IMQ	Colicin E immunity proteins
1IO2	Ribonuclease H-like
1IRO	Rubredoxin-like
1JIW	beta-Barrel protease inhibitors
	beta-Roll
	Metalloproteases ("zincins"), catalytic domain
1K9Q	WW domain
1KCQ	Actin depolymerizing proteins
1KDX	Kix domain of CBP (creb binding protein)
1KE4	beta-lactamase/transpeptidase-like
1KFW	(Trans)glycosidases
1LBI	Periplasmic binding protein-like I
1LNI	Microbial ribonucleases
1LUC	Bacterial luciferase-like
1LVE	Immunoglobulin	V set domains (antibody variable domain-like)
1LZ1	Lysozyme-like
1MBG	Homeodomain-like
1MGR	Microbial ribonucleases
1MJC	Nucleic acid-binding proteins
1MSI	AFP III-like domain
1N0J	Fe,Mn superoxide dismutase (SOD), N-terminal domain
1OH0	NTF2-like	Ketosteroid isomerase-like
1OIA	RNA-binding domain, RBD
1ONC	RNase A-like
1OTR	UBA-like
	Ubiquitin-like
1P2P	Phospholipase A2, PLA2
1PDO	PTS system fructose IIA component-like
1PGA	Immunoglobulin-binding domains
1POH	HPr-like	Histidine-containing phosphocarrier protein (HPr)
1QGV	Thioredoxin-like
1QLP	Serpins	Antitrypsin, alpha-1
1QM4	S-adenosylmethionine synthetase
1QND	SCP-like	Sterol carrier protein, SCP
1RG8	Cytokine	Fibroblast growth factors (FGF)
1RHG	4-helical cytokines
1RIS	Ribosomal protein S6
1RN1	Microbial ribonucleases
1ROP	ROP protein
1RTB	RNase A-like
1RTP	EF-hand	Parvalbumin
1SAK	p53 tetramerization domain
1SHF	SH3-domain	Fyn proto-oncogene tyrosine kinase, SH3 domain
1SHG	SH3-domain
1SSO	Chromo domain-like
1SUP	Subtilisin-like	Subtilases
1TEN	Fibronectin type III
1TIT	Immunoglobulin
1TPK	Kringle-like
1TTQ	Ribulose-phoshate binding barrel
1TYV	Pectin lyase-like	P22 tailspike protein
1UBQ	Ubiquitin-like
1UZC	FF domain
1VQB	Nucleic acid-binding proteins
1WIT	Immunoglobulin
1WQ5	Ribulose-phoshate binding barrel
1YU5	VHP, Villin headpiece domain
1YYJ	Up-down Bundle
1ZG4	beta-lactamase/transpeptidase-like
1ZNJ	Insulin-like
2A01	Domain
2A36	SH3 type barrels
2ABD	Acyl-CoA binding protein
2CI2	CI-2 family of serine protease inhibitors
2DRI	Periplasmic binding protein-like I
2H61	EF-hand
2HPR	HPr-like	Histidine-containing phosphocarrier protein (HPr)
2IMM	Immunoglobulin
2LZM	Lysozyme-like
2NVH	Cytokine
2OCJ	p53-like transcription factors	p53 DNA-binding domain-like
2RN2	Ribonuclease H-like
2TRT	Homeodomain-like	Tetracyclin repressor-like, N-terminal domain
2TRX	Thioredoxin-like
2TS1	Nucleotidylyl transferase
3ECA	Glutaminase/Asparaginase
3GLY	Six-hairpin glycosidases
3HHR	4-helical cytokines
	Fibronectin type III	Growth hormone receptor
3MBP	Periplasmic binding protein-like II
3PGK	Phosphoglycerate kinase
3SIL	Sialidase
3SSI	Subtilisin inhibitor
4LYZ	Lysozyme-like
5CRO	lambda repressor-like DNA-binding domains
5DFR	Dihydrofolate reductase-like
5PTI	BPTI-like	Pancreatic trypsin inhibitor, BPTI
